# Supplementary material for: CD95 maintains stem cell-like and non-classical EMT programs in primary human glioblastoma cells
Source: Cell Death Dis. 2016 Apr 28;7(4):e2209–. doi: 10.1038/cddis.2016.102 (PMC4855647; doi:10.1038/cddis.2016.102)
Supplement: Supplementary Table 1 [file cddis2016102x6.xls]

## Sheet: ranked_gene_list_Fig5E_GBM.csv
NAME "DESCRIPTION" "GENE_SYMBOL" "GENE_TITLE" "SCORE"
FAS "na" "FAS" "Fas (TNF receptor superfamily, member 6)" 0.80080545
FCGR2B "na" "FCGR2B" "Fc fragment of IgG, low affinity IIb, receptor (CD32)" 0.73248595
NNMT "na" "NNMT" "nicotinamide N-methyltransferase" 0.72455156
CCL2 "na" "CCL2" "chemokine (C-C motif) ligand 2" 0.6954373
ABCC3 "na" "ABCC3" "ATP-binding cassette, sub-family C (CFTR/MRP), member 3" 0.6691566
DPYD "na" "DPYD" "dihydropyrimidine dehydrogenase" 0.6690832
CP "na" "CP" "ceruloplasmin (ferroxidase)" 0.6677145
PTX3 "na" "PTX3" "pentraxin-related gene, rapidly induced by IL-1 beta" 0.6536131
CLEC5A "na" "CLEC5A" "C-type lectin domain family 5, member A" 0.650765
F13A1 "na" "F13A1" "coagulation factor XIII, A1 polypeptide" 0.63613963
CSTA "na" "CSTA" "cystatin A (stefin A)" 0.63344777
SERPINA1 "na" "SERPINA1" "serpin peptidase inhibitor, clade A (alpha-1 antiproteinase, antitrypsin), member 1" 0.6282318
S100A4 "na" "S100A4" "S100 calcium binding protein A4" 0.62512517
S100A8 "na" "S100A8" "S100 calcium binding protein A8" 0.6244454
PLAU "na" "PLAU" "plasminogen activator, urokinase" 0.61806846
PLA2G2A "na" "PLA2G2A" "phospholipase A2, group IIA (platelets, synovial fluid)" 0.61093956
IL8 "na" "IL8" "interleukin 8" 0.59163815
RNASE2 "na" "RNASE2" "ribonuclease, RNase A family, 2 (liver, eosinophil-derived neurotoxin)" 0.58803374
BCL2A1 "na" "BCL2A1" "BCL2-related protein A1" 0.58497614
S100A9 "na" "S100A9" "S100 calcium binding protein A9" 0.58288544
LY96 "na" "LY96" "lymphocyte antigen 96" 0.5786968
EBI2 "na" "EBI2" "Epstein-Barr virus induced gene 2 (lymphocyte-specific G protein-coupled receptor)" 0.5774386
PDPN "na" "PDPN" "podoplanin" 0.5760732
CLEC2B "na" "CLEC2B" "C-type lectin domain family 2, member B" 0.5756706
C5AR1 "na" "C5AR1" "complement component 5a receptor 1" 0.56845486
CH25H "na" "CH25H" "cholesterol 25-hydroxylase" 0.5670437
TREM1 "na" "TREM1" "triggering receptor expressed on myeloid cells 1" 0.5670184
SERPINB1 "na" "SERPINB1" "serpin peptidase inhibitor, clade B (ovalbumin), member 1" 0.56684744
HAMP "na" "HAMP" "hepcidin antimicrobial peptide" 0.5634272
POSTN "na" "POSTN" "periostin, osteoblast specific factor" 0.5611316
LYZ "na" "LYZ" "lysozyme (renal amyloidosis)" 0.5575353
SOD2 "na" "SOD2" "superoxide dismutase 2, mitochondrial" 0.552946
GLIPR1 "na" "GLIPR1" "GLI pathogenesis-related 1 (glioma)" 0.54971594
SRPX2 "na" "SRPX2" "sushi-repeat-containing protein, X-linked 2" 0.5494911
CHI3L2 "na" "CHI3L2" "chitinase 3-like 2" 0.54880077
LTF "na" "LTF" "lactotransferrin" 0.54829365
DIRAS3 "na" "DIRAS3" "DIRAS family, GTP-binding RAS-like 3" 0.54822505
AIM1 "na" "AIM1" "absent in melanoma 1" 0.54795766
BIRC3 "na" "BIRC3" "baculoviral IAP repeat-containing 3" 0.5470836
SERPINE1 "na" "SERPINE1" "serpin peptidase inhibitor, clade E (nexin, plasminogen activator inhibitor type 1), member 1" 0.54388386
EMP3 "na" "EMP3" "epithelial membrane protein 3" 0.53967077
CFI "na" "CFI" "complement factor I" 0.5322812
RNASE4 "na" "RNASE4" "ribonuclease, RNase A family, 4" 0.5302747
CHI3L1 "na" "CHI3L1" "chitinase 3-like 1 (cartilage glycoprotein-39)" 0.5292125
C1RL "na" "C1RL" "complement component 1, r subcomponent-like" 0.5276591
ANXA1 "na" "ANXA1" "annexin A1" 0.5218362
AHNAK2 "na" "null" "null" 0.5185784
CCDC109B "na" "CCDC109B" "coiled-coil domain containing 109B" 0.5176001
MS4A4A "na" "MS4A4A" "membrane-spanning 4-domains, subfamily A, member 4" 0.51646304
GPR65 "na" "GPR65" "G protein-coupled receptor 65" 0.513793
ARSJ "na" "ARSJ" "arylsulfatase family, member J" 0.5137721
C1S "na" "C1S" "complement component 1, s subcomponent" 0.50669456
TMEM176B "na" "TMEM176B" "transmembrane protein 176B" 0.50602794
APOBEC3G "na" "APOBEC3G" "apolipoprotein B mRNA editing enzyme, catalytic polypeptide-like 3G" 0.50595105
ALOX5AP "na" "ALOX5AP" "arachidonate 5-lipoxygenase-activating protein" 0.5035528
CAPG "na" "CAPG" "capping protein (actin filament), gelsolin-like" 0.49947375
UBD "na" "UBD" "ubiquitin D" 0.49865973
STEAP3 "na" "STEAP3" "STEAP family member 3" 0.49807388
SERPING1 "na" "SERPING1" "serpin peptidase inhibitor, clade G (C1 inhibitor), member 1, (angioedema, hereditary)" 0.49791875
HLA-DQB1 "na" "HLA-DQB1" "major histocompatibility complex, class II, DQ beta 1" 0.4960867
UPP1 "na" "UPP1" "uridine phosphorylase 1" 0.49280486
CASP4 "na" "CASP4" "caspase 4, apoptosis-related cysteine peptidase" 0.4920195
CASP1 "na" "CASP1" "caspase 1, apoptosis-related cysteine peptidase (interleukin 1, beta, convertase)" 0.4900056
PTPRC "na" "PTPRC" "protein tyrosine phosphatase, receptor type, C" 0.48966074
CXCL10 "na" "CXCL10" "chemokine (C-X-C motif) ligand 10" 0.48800105
MNDA "na" "MNDA" "myeloid cell nuclear differentiation antigen" 0.4867641
PSCDBP "na" "PSCDBP" "pleckstrin homology, Sec7 and coiled-coil domains, binding protein" 0.48565182
CD163 "na" "CD163" "CD163 molecule" 0.48485488
IER3 "na" "IER3" "immediate early response 3" 0.48452422
KIAA1199 "na" "KIAA1199" "KIAA1199" 0.4824575
TLR2 "na" "TLR2" "toll-like receptor 2" 0.4822673
PLAUR "na" "PLAUR" "plasminogen activator, urokinase receptor" 0.4813506
NCF2 "na" "NCF2" "neutrophil cytosolic factor 2 (65kDa, chronic granulomatous disease, autosomal 2)" 0.47980785
COPZ2 "na" "COPZ2" "coatomer protein complex, subunit zeta 2" 0.47905266
FCGR2A "na" "FCGR2A" "Fc fragment of IgG, low affinity IIa, receptor (CD32)" 0.47900665
GBP1 "na" "GBP1" "guanylate binding protein 1, interferon-inducible, 67kDa" 0.47814298
RAB32 "na" "RAB32" "RAB32, member RAS oncogene family" 0.4781042
C21orf62 "na" "C21ORF62" "chromosome 21 open reading frame 62" 0.47382027
OLR1 "na" "OLR1" "oxidised low density lipoprotein (lectin-like) receptor 1" 0.46958125
CTSS "na" "CTSS" "cathepsin S" 0.46926674
CXCL14 "na" "CXCL14" "chemokine (C-X-C motif) ligand 14" 0.46899813
LY75 "na" "LY75" "lymphocyte antigen 75" 0.4685042
PLA2G5 "na" "PLA2G5" "phospholipase A2, group V" 0.4683307
C8orf4 "na" "C8ORF4" "chromosome 8 open reading frame 4" 0.46744287
SLPI "na" "SLPI" "secretory leukocyte peptidase inhibitor" 0.46711293
CD69 "na" "CD69" "CD69 molecule" 0.4666657
FMOD "na" "FMOD" "fibromodulin" 0.4659268
CCL20 "na" "CCL20" "chemokine (C-C motif) ligand 20" 0.46587172
DSE "na" "null" "null" 0.4648899
ANXA4 "na" "ANXA4" "annexin A4" 0.4595399
HP "na" "HP" "haptoglobin" 0.45948967
LEPREL1 "na" "LEPREL1" "leprecan-like 1" 0.45822045
SAMSN1 "na" "SAMSN1" "SAM domain, SH3 domain and nuclear localisation signals, 1" 0.45721567
CYBRD1 "na" "CYBRD1" "cytochrome b reductase 1" 0.4566626
CD44 "na" "CD44" "CD44 molecule (Indian blood group)" 0.45666242
SQRDL "na" "SQRDL" "sulfide quinone reductase-like (yeast)" 0.4558364
LOX "na" "LOX" "lysyl oxidase" 0.45469567
C21orf7 "na" "C21ORF7" "chromosome 21 open reading frame 7" 0.45383906
FZD7 "na" "FZD7" "frizzled homolog 7 (Drosophila)" 0.45319223
CLEC7A "na" "CLEC7A" "C-type lectin domain family 7, member A" 0.45163092
FLJ21963 "na" "FLJ21963" 0 0.45124948
FLJ20273 "na" "FLJ20273" 0 0.45082113
IL10RA "na" "IL10RA" "interleukin 10 receptor, alpha" 0.45000005
OSMR "na" "OSMR" "oncostatin M receptor" 0.44972196
EFEMP1 "na" "EFEMP1" "EGF-containing fibulin-like extracellular matrix protein 1" 0.44864675
HRH1 "na" "HRH1" "histamine receptor H1" 0.4484389
CXorf9 "na" "CXORF9" "chromosome X open reading frame 9" 0.4477963
EVI2B "na" "EVI2B" "ecotropic viral integration site 2B" 0.44777644
TAGLN "na" "TAGLN" "transgelin" 0.4466968
TNFRSF11B "na" "TNFRSF11B" "tumor necrosis factor receptor superfamily, member 11b (osteoprotegerin)" 0.445913
SKAP2 "na" "SKAP2" "src kinase associated phosphoprotein 2" 0.44575444
WWTR1 "na" "WWTR1" "WW domain containing transcription regulator 1" 0.44546664
PYCARD "na" "PYCARD" "PYD and CARD domain containing" 0.444387
P4HA2 "na" "P4HA2" "procollagen-proline, 2-oxoglutarate 4-dioxygenase (proline 4-hydroxylase), alpha polypeptide II" 0.44355583
FAM129A "na" "null" "null" 0.44312525
PI3 "na" "PI3" "peptidase inhibitor 3, skin-derived (SKALP)" 0.44177756
HCK "na" "HCK" "hemopoietic cell kinase" 0.4414098
CYR61 "na" "CYR61" "cysteine-rich, angiogenic inducer, 61" 0.44029245
FLJ22662 "na" "FLJ22662" 0 0.43977967
CD48 "na" "CD48" "CD48 molecule" 0.43955377
TNFAIP6 "na" "TNFAIP6" "tumor necrosis factor, alpha-induced protein 6" 0.4387381
TNFAIP8 "na" "TNFAIP8" "tumor necrosis factor, alpha-induced protein 8" 0.43820232
RARRES1 "na" "RARRES1" "retinoic acid receptor responder (tazarotene induced) 1" 0.4381915
LIF "na" "LIF" "leukemia inhibitory factor (cholinergic differentiation factor)" 0.4377251
CXCL2 "na" "CXCL2" "chemokine (C-X-C motif) ligand 2" 0.43709266
PBEF1 "na" "PBEF1" "pre-B-cell colony enhancing factor 1" 0.43635395
TDO2 "na" "TDO2" "tryptophan 2,3-dioxygenase" 0.436255
PLP2 "na" "PLP2" "proteolipid protein 2 (colonic epithelium-enriched)" 0.43449223
DRAM "na" "DRAM" 0 0.43437234
SYNPO "na" "SYNPO" "synaptopodin" 0.43360344
CXCR4 "na" "CXCR4" "chemokine (C-X-C motif) receptor 4" 0.4322958
FER1L3 "na" "FER1L3" "fer-1-like 3, myoferlin (C. elegans)" 0.43137947
TMEM176A "na" "TMEM176A" "transmembrane protein 176A" 0.43122575
G0S2 "na" "G0S2" "G0/G1switch 2" 0.429798
THBS1 "na" "THBS1" "thrombospondin 1" 0.42944914
MOXD1 "na" "MOXD1" "monooxygenase, DBH-like 1" 0.4292992
IL1B "na" "IL1B" "interleukin 1, beta" 0.42907134
PLSCR1 "na" "PLSCR1" "phospholipid scramblase 1" 0.4285811
RARRES3 "na" "RARRES3" "retinoic acid receptor responder (tazarotene induced) 3" 0.4282767
RGS1 "na" "RGS1" "regulator of G-protein signalling 1" 0.42517915
SDC4 "na" "SDC4" "syndecan 4 (amphiglycan, ryudocan)" 0.4244312
C1orf38 "na" "C1ORF38" "chromosome 1 open reading frame 38" 0.42330515
HLA-DRA "na" "HLA-DRA" "major histocompatibility complex, class II, DR alpha" 0.4222845
RNASE6 "na" "RNASE6" "ribonuclease, RNase A family, k6" 0.42215276
DKFZP586H2123 "na" "DKFZP586H2123" 0 0.42207906
COL6A3 "na" "COL6A3" "collagen, type VI, alpha 3" 0.42163408
IL6 "na" "IL6" "interleukin 6 (interferon, beta 2)" 0.42128015
LUM "na" "LUM" "lumican" 0.42115322
MAP3K8 "na" "MAP3K8" "mitogen-activated protein kinase kinase kinase 8" 0.42006552
AQP9 "na" "AQP9" "aquaporin 9" 0.42001063
MYL9 "na" "MYL9" "myosin, light chain 9, regulatory" 0.41988102
KCNMB1 "na" "KCNMB1" "potassium large conductance calcium-activated channel, subfamily M, beta member 1" 0.41949424
LOXL1 "na" "LOXL1" "lysyl oxidase-like 1" 0.41877946
EFEMP2 "na" "EFEMP2" "EGF-containing fibulin-like extracellular matrix protein 2" 0.41873747
SDC2 "na" "SDC2" "syndecan 2 (heparan sulfate proteoglycan 1, cell surface-associated, fibroglycan)" 0.41742808
CPVL "na" "CPVL" "carboxypeptidase, vitellogenic-like" 0.41713953
YAP1 "na" "YAP1" "Yes-associated protein 1, 65kDa" 0.41691148
TLR1 "na" "TLR1" "toll-like receptor 1" 0.41597682
BHLHB2 "na" "BHLHB2" "basic helix-loop-helix domain containing, class B, 2" 0.4153286
HLA-DMA "na" "HLA-DMA" "major histocompatibility complex, class II, DM alpha" 0.41432157
SERPINF1 "na" "SERPINF1" "serpin peptidase inhibitor, clade F (alpha-2 antiplasmin, pigment epithelium derived factor), member 1" 0.41387957
SYNC1 "na" "SYNC1" "syncoilin, intermediate filament 1" 0.41349795
AMIGO2 "na" "AMIGO2" "adhesion molecule with Ig-like domain 2" 0.41205633
RRAS "na" "RRAS" "related RAS viral (r-ras) oncogene homolog" 0.411763
TNFAIP3 "na" "TNFAIP3" "tumor necrosis factor, alpha-induced protein 3" 0.41169992
ECM2 "na" "ECM2" "extracellular matrix protein 2, female organ and adipocyte specific" 0.41132936
SLC2A10 "na" "SLC2A10" "solute carrier family 2 (facilitated glucose transporter), member 10" 0.41058227
tcag7.1314 "na" "null" "null" 0.40976453
PIR "na" "PIR" "pirin (iron-binding nuclear protein)" 0.40834188
PGCP "na" "PGCP" 0 0.4079957
VNN2 "na" "VNN2" "vanin 2" 0.40675092
TWSG1 "na" "TWSG1" "twisted gastrulation homolog 1 (Drosophila)" 0.40622056
ITGB2 "na" "ITGB2" "integrin, beta 2 (complement component 3 receptor 3 and 4 subunit)" 0.4054313
ICAM1 "na" "ICAM1" "intercellular adhesion molecule 1 (CD54), human rhinovirus receptor" 0.4043601
CYP1B1 "na" "CYP1B1" "cytochrome P450, family 1, subfamily B, polypeptide 1" 0.40412724
RARRES2 "na" "RARRES2" "retinoic acid receptor responder (tazarotene induced) 2" 0.40254775
CA12 "na" "CA12" "carbonic anhydrase XII" 0.40146708
MS4A6A "na" "MS4A6A" "membrane-spanning 4-domains, subfamily A, member 6A" 0.40093076
ADAMTS1 "na" "ADAMTS1" "ADAM metallopeptidase with thrombospondin type 1 motif, 1" 0.4001809
HCP5 "na" "HCP5" "HLA complex P5" 0.39754707
CD58 "na" "CD58" "CD58 molecule" 0.3973388
IFI35 "na" "IFI35" "interferon-induced protein 35" 0.39658096
TGFBI "na" "TGFBI" "transforming growth factor, beta-induced, 68kDa" 0.3951396
SLA "na" "SLA" "Src-like-adaptor" 0.3948327
TREM2 "na" "TREM2" "triggering receptor expressed on myeloid cells 2" 0.39380693
ANG "na" "ANG" "angiogenin, ribonuclease, RNase A family, 5" 0.39380622
FCGR1A "na" "FCGR1A" "Fc fragment of IgG, high affinity Ia, receptor (CD64)" 0.39378178
LY86 "na" "LY86" "lymphocyte antigen 86" 0.39347443
SLC2A5 "na" "SLC2A5" "solute carrier family 2 (facilitated glucose/fructose transporter), member 5" 0.39289802
TNFRSF12A "na" "TNFRSF12A" "tumor necrosis factor receptor superfamily, member 12A" 0.39284316
TMBIM1 "na" "TMBIM1" "transmembrane BAX inhibitor motif containing 1" 0.392194
VAMP8 "na" "VAMP8" "vesicle-associated membrane protein 8 (endobrevin)" 0.39186507
TRIM22 "na" "TRIM22" "tripartite motif-containing 22" 0.39174512
FCER1G "na" "FCER1G" "Fc fragment of IgE, high affinity I, receptor for	gamma polypeptide" 0.3911984
PTGS1 "na" "PTGS1" "prostaglandin-endoperoxide synthase 1 (prostaglandin G/H synthase and cyclooxygenase)" 0.39102668
PYGL "na" "PYGL" "phosphorylase, glycogen	liver (Hers disease, glycogen storage disease type VI)" 0.39067388
IL1RAP "na" "IL1RAP" "interleukin 1 receptor accessory protein" 0.38991106
TLR7 "na" "TLR7" "toll-like receptor 7" 0.38956362
S100A11 "na" "S100A11" "S100 calcium binding protein A11" 0.38876384
CD37 "na" "CD37" "CD37 molecule" 0.387331
MAOB "na" "MAOB" "monoamine oxidase B" 0.3871318
ANXA2P2 "na" "ANXA2P2" "annexin A2 pseudogene 2" 0.38662922
IL13RA1 "na" "IL13RA1" "interleukin 13 receptor, alpha 1" 0.38655907
LYN "na" "LYN" "v-yes-1 Yamaguchi sarcoma viral related oncogene homolog" 0.38550147
LGALS3 "na" "LGALS3" "lectin, galactoside-binding, soluble, 3 (galectin 3)" 0.38545787
CD86 "na" "CD86" "CD86 molecule" 0.38529
CHL1 "na" "CHL1" "cell adhesion molecule with homology to L1CAM (close homolog of L1)" 0.3852751
WIPI1 "na" "WIPI1" "WD repeat domain, phosphoinositide interacting 1" 0.38523638
FBLN5 "na" "FBLN5" "fibulin 5" 0.3850858
EMR2 "na" "EMR2" "egf-like module containing, mucin-like, hormone receptor-like 2" 0.38504085
IL32 "na" "IL32" "interleukin 32" 0.38483018
PPIC "na" "PPIC" "peptidylprolyl isomerase C (cyclophilin C)" 0.3841221
IL18 "na" "IL18" "interleukin 18 (interferon-gamma-inducing factor)" 0.38411382
PTRF "na" "PTRF" "polymerase I and transcript release factor" 0.38369578
THBD "na" "THBD" "thrombomodulin" 0.38296515
SLC2A3 "na" "SLC2A3" "solute carrier family 2 (facilitated glucose transporter), member 3" 0.38265386
DENND2D "na" "DENND2D" "DENN/MADD domain containing 2D" 0.38251638
SLC25A24 "na" "SLC25A24" "solute carrier family 25 (mitochondrial carrier	phosphate carrier), member 24" 0.3822699
LRRC2 "na" "LRRC2" "leucine rich repeat containing 2" 0.38223645
COL5A1 "na" "COL5A1" "collagen, type V, alpha 1" 0.38204107
ZNF217 "na" "ZNF217" "zinc finger protein 217" 0.38199553
IRF1 "na" "IRF1" "interferon regulatory factor 1" 0.38136894
DOCK2 "na" "DOCK2" "dedicator of cytokinesis 2" 0.3811468
IFI30 "na" "IFI30" "interferon, gamma-inducible protein 30" 0.38070676
ICAM3 "na" "ICAM3" "intercellular adhesion molecule 3" 0.38027677
LILRB1 "na" "LILRB1" "leukocyte immunoglobulin-like receptor, subfamily B (with TM and ITIM domains), member 1" 0.37999076
TFEC "na" "TFEC" "transcription factor EC" 0.3788555
PIGB "na" "PIGB" "phosphatidylinositol glycan anchor biosynthesis, class B" 0.37882254
PTGS2 "na" "PTGS2" "prostaglandin-endoperoxide synthase 2 (prostaglandin G/H synthase and cyclooxygenase)" 0.37841418
FAH "na" "FAH" "fumarylacetoacetate hydrolase (fumarylacetoacetase)" 0.378241
TAGLN2 "na" "TAGLN2" "transgelin 2" 0.37791958
ISG20 "na" "ISG20" "interferon stimulated exonuclease gene 20kDa" 0.37788
ACOX2 "na" "ACOX2" "acyl-Coenzyme A oxidase 2, branched chain" 0.37745583
KCNE4 "na" "KCNE4" "potassium voltage-gated channel, Isk-related family, member 4" 0.37725523
CHRNA9 "na" "CHRNA9" "cholinergic receptor, nicotinic, alpha 9" 0.37710744
PGDS "na" "PGDS" 0 0.37554005
TMEM22 "na" "TMEM22" "transmembrane protein 22" 0.37550563
VAMP5 "na" "VAMP5" "vesicle-associated membrane protein 5 (myobrevin)" 0.37518427
TRIP6 "na" "TRIP6" "thyroid hormone receptor interactor 6" 0.37409618
LAIR1 "na" "LAIR1" "leukocyte-associated immunoglobulin-like receptor 1" 0.3740273
FHL2 "na" "FHL2" "four and a half LIM domains 2" 0.37267599
CFD "na" "CFD" "complement factor D (adipsin)" 0.3725942
RTP4 "na" "RTP4" "receptor transporter protein 4" 0.37214798
LCP2 "na" "LCP2" "lymphocyte cytosolic protein 2 (SH2 domain containing leukocyte protein of 76kDa)" 0.37208602
LTBP2 "na" "LTBP2" "latent transforming growth factor beta binding protein 2" 0.3711542
GPNMB "na" "GPNMB" "glycoprotein (transmembrane) nmb" 0.37047225
PNPLA4 "na" "PNPLA4" "patatin-like phospholipase domain containing 4" 0.369155
BST2 "na" "BST2" "bone marrow stromal cell antigen 2" 0.36883342
SWAP70 "na" "SWAP70" 0 0.36866295
ATF3 "na" "ATF3" "activating transcription factor 3" 0.3675306
HEPH "na" "HEPH" "hephaestin" 0.36612347
CXCL3 "na" "CXCL3" "chemokine (C-X-C motif) ligand 3" 0.36569726
HMOX1 "na" "HMOX1" "heme oxygenase (decycling) 1" 0.36555105
CFH "na" "CFH" "complement factor H" 0.36508265
FABP5 "na" "FABP5" "fatty acid binding protein 5 (psoriasis-associated)" 0.3644277
ANGPT1 "na" "ANGPT1" "angiopoietin 1" 0.36421037
CD14 "na" "CD14" "CD14 molecule" 0.36412618
SFRP4 "na" "SFRP4" "secreted frizzled-related protein 4" 0.36379772
PRSS23 "na" "PRSS23" "protease, serine, 23" 0.36257717
NCF4 "na" "NCF4" "neutrophil cytosolic factor 4, 40kDa" 0.36224744
NAT1 "na" "NAT1" "N-acetyltransferase 1 (arylamine N-acetyltransferase)" 0.36201844
FCGBP "na" "FCGBP" "Fc fragment of IgG binding protein" 0.36170647
CCR1 "na" "CCR1" "chemokine (C-C motif) receptor 1" 0.36161393
RAB27A "na" "RAB27A" "RAB27A, member RAS oncogene family" 0.3611785
SLC16A4 "na" "SLC16A4" "solute carrier family 16, member 4 (monocarboxylic acid transporter 5)" 0.3606099
NMI "na" "NMI" "N-myc (and STAT) interactor" 0.35927004
CD53 "na" "CD53" "CD53 molecule" 0.35885668
ARHGAP15 "na" "ARHGAP15" "Rho GTPase activating protein 15" 0.358313
CSF2RB "na" "CSF2RB" "colony stimulating factor 2 receptor, beta, low-affinity (granulocyte-macrophage)" 0.35781607
RGN "na" "RGN" "regucalcin (senescence marker protein-30)" 0.3571198
PCSK5 "na" "PCSK5" "proprotein convertase subtilisin/kexin type 5" 0.35690612
C13orf18 "na" "C13ORF18" "chromosome 13 open reading frame 18" 0.3562829
TMEM140 "na" "TMEM140" "transmembrane protein 140" 0.35623333
STEAP1 "na" "STEAP1" "six transmembrane epithelial antigen of the prostate 1" 0.3559428
CBR1 "na" "CBR1" "carbonyl reductase 1" 0.35466394
COL6A2 "na" "COL6A2" "collagen, type VI, alpha 2" 0.35419294
PLTP "na" "PLTP" "phospholipid transfer protein" 0.3540862
MVP "na" "MVP" "major vault protein" 0.35384572
SLC7A7 "na" "SLC7A7" "solute carrier family 7 (cationic amino acid transporter, y+ system), member 7" 0.3537802
SRGN "na" "null" "null" 0.35358834
SNX10 "na" "SNX10" "sorting nexin 10" 0.35177717
SNAI2 "na" "SNAI2" "snail homolog 2 (Drosophila)" 0.35160822
COL3A1 "na" "COL3A1" "collagen, type III, alpha 1 (Ehlers-Danlos syndrome type IV, autosomal dominant)" 0.35137078
SLC22A4 "na" "SLC22A4" "solute carrier family 22 (organic cation transporter), member 4" 0.35117897
OSTF1 "na" "OSTF1" "osteoclast stimulating factor 1" 0.3510555
CTBS "na" "CTBS" "chitobiase, di-N-acetyl-" 0.3509648
MGAT4A "na" "MGAT4A" "mannosyl (alpha-1,3-)-glycoprotein beta-1,4-N-acetylglucosaminyltransferase, isozyme A" 0.35056555
SLC38A6 "na" "SLC38A6" "solute carrier family 38, member 6" 0.35038412
FGL2 "na" "FGL2" "fibrinogen-like 2" 0.34969568
S100A13 "na" "S100A13" "S100 calcium binding protein A13" 0.3494633
ASS1 "na" "ASS1" "argininosuccinate synthetase 1" 0.34902743
COL5A2 "na" "COL5A2" "collagen, type V, alpha 2" 0.34854072
DUSP5 "na" "DUSP5" "dual specificity phosphatase 5" 0.34829378
MDK "na" "MDK" "midkine (neurite growth-promoting factor 2)" 0.34805512
C9orf95 "na" "C9ORF95" "chromosome 9 open reading frame 95" 0.34781268
RCAN1 "na" "null" "null" 0.34569377
IGFBP6 "na" "IGFBP6" "insulin-like growth factor binding protein 6" 0.3456933
SPAG4 "na" "SPAG4" "sperm associated antigen 4" 0.3454026
CA3 "na" "CA3" "carbonic anhydrase III, muscle specific" 0.34495682
FCGR3B "na" "FCGR3B" "Fc fragment of IgG, low affinity IIIb, receptor (CD16b)" 0.3449353
HLA-DPB1 "na" "HLA-DPB1" "major histocompatibility complex, class II, DP beta 1" 0.34434295
HLA-DMB "na" "HLA-DMB" "major histocompatibility complex, class II, DM beta" 0.34430304
OSBPL3 "na" "OSBPL3" "oxysterol binding protein-like 3" 0.3439319
NPL "na" "NPL" "N-acetylneuraminate pyruvate lyase (dihydrodipicolinate synthase)" 0.34335646
C2 "na" "C2" "complement component 2" 0.34330007
IBSP "na" "IBSP" "integrin-binding sialoprotein (bone sialoprotein, bone sialoprotein II)" 0.34310386
VSIG4 "na" "VSIG4" "V-set and immunoglobulin domain containing 4" 0.34254587
NR2E1 "na" "NR2E1" "nuclear receptor subfamily 2, group E, member 1" 0.34225968
OAS1 "na" "OAS1" "2',5'-oligoadenylate synthetase 1, 40/46kDa" 0.34191683
ASPN "na" "ASPN" "asporin (LRR class 1)" 0.34156388
BACE2 "na" "BACE2" "beta-site APP-cleaving enzyme 2" 0.34137607
CD302 "na" "CD302" "CD302 molecule" 0.34006655
GCH1 "na" "GCH1" "GTP cyclohydrolase 1 (dopa-responsive dystonia)" 0.33985573
TLR3 "na" "TLR3" "toll-like receptor 3" 0.3392686
HSPB6 "na" "HSPB6" "heat shock protein, alpha-crystallin-related, B6" 0.3388214
ADORA3 "na" "ADORA3" "adenosine A3 receptor" 0.33870485
C3AR1 "na" "C3AR1" "complement component 3a receptor 1" 0.3384724
HCLS1 "na" "HCLS1" "hematopoietic cell-specific Lyn substrate 1" 0.3380014
PSMB9 "na" "PSMB9" "proteasome (prosome, macropain) subunit, beta type, 9 (large multifunctional peptidase 2)" 0.3377793
LAMA2 "na" "LAMA2" "laminin, alpha 2 (merosin, congenital muscular dystrophy)" 0.3377068
FXYD5 "na" "FXYD5" "FXYD domain containing ion transport regulator 5" 0.33761394
CYBB "na" "CYBB" "cytochrome b-245, beta polypeptide (chronic granulomatous disease)" 0.33744872
PRPS2 "na" "PRPS2" "phosphoribosyl pyrophosphate synthetase 2" 0.33730066
PRRX1 "na" "PRRX1" "paired related homeobox 1" 0.3370635
IQCG "na" "IQCG" "IQ motif containing G" 0.3364606
TIMP1 "na" "TIMP1" "TIMP metallopeptidase inhibitor 1" 0.33636823
LOC93349 "na" "LOC93349" 0 0.33614302
FAM26B "na" "FAM26B" "family with sequence similarity 26, member B" 0.3359686
MAN1C1 "na" "MAN1C1" "mannosidase, alpha, class 1C, member 1" 0.33594823
CITED2 "na" "CITED2" "Cbp/p300-interacting transactivator, with Glu/Asp-rich carboxy-terminal domain, 2" 0.33532286
SLAMF8 "na" "SLAMF8" "SLAM family member 8" 0.33529246
ADFP "na" "ADFP" "adipose differentiation-related protein" 0.33515996
GMFG "na" "GMFG" "glia maturation factor, gamma" 0.33492622
TRIM6-TRIM34 "na" "TRIM6-TRIM34" 0 0.33477524
SLN "na" "SLN" "sarcolipin" 0.33445904
BLNK "na" "BLNK" "B-cell linker" 0.3340471
AEBP1 "na" "AEBP1" "AE binding protein 1" 0.33368123
ADM "na" "ADM" "adrenomedullin" 0.3334946
C3 "na" "C3" "complement component 3" 0.3333635
LST1 "na" "LST1" "leukocyte specific transcript 1" 0.33331957
MGC14376 "na" "MGC14376" 0 0.33322728
NQO1 "na" "NQO1" "NAD(P)H dehydrogenase, quinone 1" 0.33289456
NUPR1 "na" "NUPR1" 0 0.33286554
TRIP4 "na" "TRIP4" "thyroid hormone receptor interactor 4" 0.33187905
PHF11 "na" "PHF11" "PHD finger protein 11" 0.33083755
CYBA "na" "CYBA" "cytochrome b-245, alpha polypeptide" 0.33053786
VCAM1 "na" "VCAM1" "vascular cell adhesion molecule 1" 0.33031422
TNFRSF1B "na" "TNFRSF1B" "tumor necrosis factor receptor superfamily, member 1B" 0.3298424
PCOLCE "na" "PCOLCE" "procollagen C-endopeptidase enhancer" 0.3296325
CNIH3 "na" "CNIH3" "cornichon homolog 3 (Drosophila)" 0.3292796
HLA-DQA1 "na" "HLA-DQA1" "major histocompatibility complex, class II, DQ alpha 1" 0.32896954
TPPP3 "na" "null" "null" 0.32893723
RAMP3 "na" "RAMP3" "receptor (calcitonin) activity modifying protein 3" 0.32870042
LCP1 "na" "LCP1" "lymphocyte cytosolic protein 1 (L-plastin)" 0.32864982
FAP "na" "FAP" "fibroblast activation protein, alpha" 0.32864577
IL7R "na" "IL7R" "interleukin 7 receptor" 0.32857838
SOAT1 "na" "SOAT1" "sterol O-acyltransferase (acyl-Coenzyme A: cholesterol acyltransferase) 1" 0.32789868
IL33 "na" "null" "null" 0.3278389
ASL "na" "ASL" "argininosuccinate lyase" 0.3277719
PDLIM4 "na" "PDLIM4" "PDZ and LIM domain 4" 0.3277424
COL8A2 "na" "COL8A2" "collagen, type VIII, alpha 2" 0.32694134
MEOX2 "na" "MEOX2" "mesenchyme homeobox 2" 0.3268816
SMPDL3A "na" "SMPDL3A" "sphingomyelin phosphodiesterase, acid-like 3A" 0.32654896
CTSC "na" "CTSC" "cathepsin C" 0.32586935
TAPBPL "na" "TAPBPL" "TAP binding protein-like" 0.32581058
SYNGR2 "na" "SYNGR2" "synaptogyrin 2" 0.32552817
SPAG1 "na" "SPAG1" "sperm associated antigen 1" 0.32550764
MGP "na" "MGP" "matrix Gla protein" 0.32538798
BLVRB "na" "BLVRB" "biliverdin reductase B (flavin reductase (NADPH))" 0.324953
GOLT1B "na" "GOLT1B" "golgi transport 1 homolog B (S. cerevisiae)" 0.32413608
CORO1A "na" "CORO1A" "coronin, actin binding protein, 1A" 0.32319084
EMP1 "na" "EMP1" "epithelial membrane protein 1" 0.32306102
F3 "na" "F3" "coagulation factor III (thromboplastin, tissue factor)" 0.3224249
OGFRL1 "na" "OGFRL1" "opioid growth factor receptor-like 1" 0.3219115
CLDN10 "na" "CLDN10" "claudin 10" 0.3211724
GNA15 "na" "GNA15" "guanine nucleotide binding protein (G protein), alpha 15 (Gq class)" 0.32114545
PCSK1 "na" "PCSK1" "proprotein convertase subtilisin/kexin type 1" 0.32095486
CASP7 "na" "CASP7" "caspase 7, apoptosis-related cysteine peptidase" 0.3198995
IFITM2 "na" "IFITM2" "interferon induced transmembrane protein 2 (1-8D)" 0.3197752
AIF1 "na" "AIF1" "allograft inflammatory factor 1" 0.3195718
IL7 "na" "IL7" "interleukin 7" 0.31945702
LRAP "na" "LRAP" 0 0.31924406
HS3ST3A1 "na" "HS3ST3A1" "heparan sulfate (glucosamine) 3-O-sulfotransferase 3A1" 0.31902143
ECHDC2 "na" "ECHDC2" "enoyl Coenzyme A hydratase domain containing 2" 0.3184362
TNFSF10 "na" "TNFSF10" "tumor necrosis factor (ligand) superfamily, member 10" 0.31842464
PIPOX "na" "PIPOX" "pipecolic acid oxidase" 0.3183817
ITGA3 "na" "ITGA3" "integrin, alpha 3 (antigen CD49C, alpha 3 subunit of VLA-3 receptor)" 0.3176058
COLEC12 "na" "COLEC12" "collectin sub-family member 12" 0.31710404
TYROBP "na" "TYROBP" "TYRO protein tyrosine kinase binding protein" 0.31583673
C1QA "na" "C1QA" "complement component 1, q subcomponent, A chain" 0.3155765
GYPC "na" "GYPC" "glycophorin C (Gerbich blood group)" 0.31527087
CD52 "na" "CD52" "CD52 molecule" 0.3150254
COL1A1 "na" "COL1A1" "collagen, type I, alpha 1" 0.3140218
EDG2 "na" "EDG2" "endothelial differentiation, lysophosphatidic acid G-protein-coupled receptor, 2" 0.31354988
ITGBL1 "na" "ITGBL1" "integrin, beta-like 1 (with EGF-like repeat domains)" 0.31329858
LOC57228 "na" "LOC57228" 0 0.3132754
DKK1 "na" "DKK1" "dickkopf homolog 1 (Xenopus laevis)" 0.31323147
SLC22A18 "na" "SLC22A18" "solute carrier family 22 (organic cation transporter), member 18" 0.31320646
IFITM1 "na" "IFITM1" "interferon induced transmembrane protein 1 (9-27)" 0.31304982
BHLHB3 "na" "BHLHB3" "basic helix-loop-helix domain containing, class B, 3" 0.31300327
S100A10 "na" "S100A10" "S100 calcium binding protein A10" 0.31286472
HOXB7 "na" "HOXB7" "homeobox B7" 0.31285325
COL15A1 "na" "COL15A1" "collagen, type XV, alpha 1" 0.31267133
DDB2 "na" "DDB2" "damage-specific DNA binding protein 2, 48kDa" 0.3126453
MREG "na" "null" "null" 0.31226915
CNGA3 "na" "CNGA3" "cyclic nucleotide gated channel alpha 3" 0.3122433
PPBP "na" "PPBP" "pro-platelet basic protein (chemokine (C-X-C motif) ligand 7)" 0.3122283
MX2 "na" "MX2" "myxovirus (influenza virus) resistance 2 (mouse)" 0.31205997
ANGPTL4 "na" "ANGPTL4" "angiopoietin-like 4" 0.31201243
PLAGL1 "na" "PLAGL1" "pleiomorphic adenoma gene-like 1" 0.31139794
PPL "na" "PPL" "periplakin" 0.3103746
HSPA6 "na" "HSPA6" "heat shock 70kDa protein 6 (HSP70B')" 0.31002358
FLJ20035 "na" "FLJ20035" 0 0.30938378
FKBP11 "na" "FKBP11" "FK506 binding protein 11, 19 kDa" 0.30907574
TNFRSF1A "na" "TNFRSF1A" "tumor necrosis factor receptor superfamily, member 1A" 0.3089061
CYB5R2 "na" "CYB5R2" "cytochrome b5 reductase 2" 0.308696
F11R "na" "F11R" "F11 receptor" 0.30868098
GBP2 "na" "GBP2" "guanylate binding protein 2, interferon-inducible" 0.30847147
TCIRG1 "na" "TCIRG1" "T-cell, immune regulator 1, ATPase, H+ transporting, lysosomal V0 subunit A3" 0.30815676
DCTD "na" "DCTD" "dCMP deaminase" 0.3069784
RAC2 "na" "RAC2" "ras-related C3 botulinum toxin substrate 2 (rho family, small GTP binding protein Rac2)" 0.30682963
CEBPA "na" "CEBPA" "CCAAT/enhancer binding protein (C/EBP), alpha" 0.30665925
AGA "na" "AGA" "aspartylglucosaminidase" 0.3058088
CD55 "na" "CD55" "CD55 molecule, decay accelerating factor for complement (Cromer blood group)" 0.30559117
PSMB8 "na" "PSMB8" "proteasome (prosome, macropain) subunit, beta type, 8 (large multifunctional peptidase 7)" 0.30491316
FBXO17 "na" "FBXO17" "F-box protein 17" 0.30456296
RAB20 "na" "RAB20" "RAB20, member RAS oncogene family" 0.30456212
SYK "na" "SYK" "spleen tyrosine kinase" 0.30451825
CDKN1A "na" "CDKN1A" "cyclin-dependent kinase inhibitor 1A (p21, Cip1)" 0.3044886
CTSK "na" "CTSK" "cathepsin K (pycnodysostosis)" 0.3041951
ZFP36 "na" "ZFP36" "zinc finger protein 36, C3H type, homolog (mouse)" 0.30397883
P2RY5 "na" "P2RY5" "purinergic receptor P2Y, G-protein coupled, 5" 0.3035638
IL1R2 "na" "IL1R2" "interleukin 1 receptor, type II" 0.30343914
CXCL11 "na" "CXCL11" "chemokine (C-X-C motif) ligand 11" 0.30317625
COL1A2 "na" "COL1A2" "collagen, type I, alpha 2" 0.30316937
TBXAS1 "na" "TBXAS1" "thromboxane A synthase 1 (platelet, cytochrome P450, family 5, subfamily A)" 0.30314785
BCAT1 "na" "BCAT1" "branched chain aminotransferase 1, cytosolic" 0.30293158
ACTN1 "na" "ACTN1" "actinin, alpha 1" 0.30245394
APOC2 "na" "APOC2" "apolipoprotein C-II" 0.30233568
GPC4 "na" "GPC4" "glypican 4" 0.30221295
OSBPL10 "na" "OSBPL10" "oxysterol binding protein-like 10" 0.30220336
ACSL1 "na" "ACSL1" "acyl-CoA synthetase long-chain family member 1" 0.3021855
TRIM38 "na" "TRIM38" "tripartite motif-containing 38" 0.3021408
GCA "na" "GCA" "grancalcin, EF-hand calcium binding protein" 0.30126464
NUAK2 "na" "NUAK2" "NUAK family, SNF1-like kinase, 2" 0.30112198
APOL6 "na" "APOL6" "apolipoprotein L, 6" 0.30107987
IFI44 "na" "IFI44" "interferon-induced protein 44" 0.30098677
GIMAP4 "na" "GIMAP4" "GTPase, IMAP family member 4" 0.30005422
PLEK "na" "PLEK" "pleckstrin" 0.29995796
TNC "na" "TNC" "tenascin C (hexabrachion)" 0.29993653
ANXA2 "na" "ANXA2" "annexin A2" 0.29985684
FBP1 "na" "FBP1" "fructose-1,6-bisphosphatase 1" 0.29956305
FBN1 "na" "FBN1" "fibrillin 1" 0.2989457
SERPINB8 "na" "SERPINB8" "serpin peptidase inhibitor, clade B (ovalbumin), member 8" 0.29874673
MDFIC "na" "MDFIC" "MyoD family inhibitor domain containing" 0.298653
STAB1 "na" "STAB1" "stabilin 1" 0.29858905
SLC43A3 "na" "SLC43A3" "solute carrier family 43, member 3" 0.29809567
STAC "na" "STAC" "SH3 and cysteine rich domain" 0.29777822
NFE2L3 "na" "NFE2L3" "nuclear factor (erythroid-derived 2)-like 3" 0.29745284
CECR1 "na" "CECR1" "cat eye syndrome chromosome region, candidate 1" 0.29740345
XAF1 "na" "null" "null" 0.29736957
AREG "na" "AREG" "amphiregulin (schwannoma-derived growth factor)" 0.2971691
CCL5 "na" "CCL5" "chemokine (C-C motif) ligand 5" 0.2969569
PLCG2 "na" "PLCG2" "phospholipase C, gamma 2 (phosphatidylinositol-specific)" 0.29680878
DYNLT3 "na" "DYNLT3" "dynein, light chain, Tctex-type 3" 0.29633105
ITGA5 "na" "ITGA5" "integrin, alpha 5 (fibronectin receptor, alpha polypeptide)" 0.29629734
IL15 "na" "IL15" "interleukin 15" 0.29601806
LPXN "na" "LPXN" "leupaxin" 0.29595223
PROS1 "na" "PROS1" "protein S (alpha)" 0.2958899
HRASLS3 "na" "HRASLS3" "HRAS-like suppressor 3" 0.2957681
TMEM158 "na" "TMEM158" "transmembrane protein 158" 0.29563844
CHST2 "na" "CHST2" "carbohydrate (N-acetylglucosamine-6-O) sulfotransferase 2" 0.2955965
SH3TC1 "na" "SH3TC1" "SH3 domain and tetratricopeptide repeats 1" 0.29552755
PDLIM1 "na" "PDLIM1" "PDZ and LIM domain 1 (elfin)" 0.2951083
GPRC5A "na" "GPRC5A" "G protein-coupled receptor, family C, group 5, member A" 0.29507563
CLIC1 "na" "CLIC1" "chloride intracellular channel 1" 0.29501292
IL10RB "na" "IL10RB" "interleukin 10 receptor, beta" 0.2948566
LYVE1 "na" "null" "null" 0.29454586
GLRX "na" "GLRX" "glutaredoxin (thioltransferase)" 0.2943963
LAPTM5 "na" "LAPTM5" "lysosomal associated multispanning membrane protein 5" 0.29439226
CLEC4A "na" "CLEC4A" "C-type lectin domain family 4, member A" 0.29394364
OLFML2B "na" "OLFML2B" "olfactomedin-like 2B" 0.2929557
AGTRL1 "na" "AGTRL1" "angiotensin II receptor-like 1" 0.29269177
OAS3 "na" "OAS3" "2'-5'-oligoadenylate synthetase 3, 100kDa" 0.29159486
HLA-DRB1 "na" "HLA-DRB1" "major histocompatibility complex, class II, DR beta 1" 0.2915941
IGFBP3 "na" "IGFBP3" "insulin-like growth factor binding protein 3" 0.29106924
SERPINH1 "na" "SERPINH1" "serpin peptidase inhibitor, clade H (heat shock protein 47), member 1, (collagen binding protein 1)" 0.29096213
APOBEC3B "na" "APOBEC3B" "apolipoprotein B mRNA editing enzyme, catalytic polypeptide-like 3B" 0.29046422
ARHGAP29 "na" "ARHGAP29" "Rho GTPase activating protein 29" 0.29043895
MT1G "na" "MT1G" "metallothionein 1G" 0.29041186
JUNB "na" "JUNB" "jun B proto-oncogene" 0.28991503
CCR5 "na" "CCR5" "chemokine (C-C motif) receptor 5" 0.28985438
TSPO "na" "TSPO" "translocator protein (18kDa)" 0.28862527
FGF1 "na" "FGF1" "fibroblast growth factor 1 (acidic)" 0.28830174
SYPL1 "na" "SYPL1" "synaptophysin-like 1" 0.28800336
PTER "na" "PTER" "phosphotriesterase related" 0.2878865
CD97 "na" "CD97" "CD97 molecule" 0.28747424
CD4 "na" "CD4" "CD4 molecule" 0.28712642
KDELR3 "na" "KDELR3" "KDEL (Lys-Asp-Glu-Leu) endoplasmic reticulum protein retention receptor 3" 0.28677753
NTAN1 "na" "NTAN1" "N-terminal asparagine amidase" 0.28675547
ELF4 "na" "ELF4" "E74-like factor 4 (ets domain transcription factor)" 0.2864611
MYO1F "na" "MYO1F" "myosin IF" 0.28602663
HOXB2 "na" "HOXB2" "homeobox B2" 0.2860111
GADD45B "na" "GADD45B" "growth arrest and DNA-damage-inducible, beta" 0.2855948
LILRB2 "na" "LILRB2" "leukocyte immunoglobulin-like receptor, subfamily B (with TM and ITIM domains), member 2" 0.28546092
SSR3 "na" "SSR3" "signal sequence receptor, gamma (translocon-associated protein gamma)" 0.2848513
MMP7 "na" "MMP7" "matrix metallopeptidase 7 (matrilysin, uterine)" 0.28477722
FUCA1 "na" "FUCA1" "fucosidase, alpha-L- 1, tissue" 0.2842799
ARPC1B "na" "ARPC1B" "actin related protein 2/3 complex, subunit 1B, 41kDa" 0.28407127
TRIM21 "na" "TRIM21" "tripartite motif-containing 21" 0.28355515
ELOVL2 "na" "ELOVL2" "elongation of very long chain fatty acids (FEN1/Elo2, SUR4/Elo3, yeast)-like 2" 0.2834854
TPK1 "na" "TPK1" "thiamin pyrophosphokinase 1" 0.28344434
CSF1R "na" "CSF1R" "colony stimulating factor 1 receptor, formerly McDonough feline sarcoma viral (v-fms) oncogene homolog" 0.28329077
C10orf10 "na" "C10ORF10" "chromosome 10 open reading frame 10" 0.28309768
LILRB4 "na" "LILRB4" "leukocyte immunoglobulin-like receptor, subfamily B (with TM and ITIM domains), member 4" 0.2830731
GCLM "na" "GCLM" "glutamate-cysteine ligase, modifier subunit" 0.28298417
CD33 "na" "CD33" "CD33 molecule" 0.2826396
CTSH "na" "CTSH" "cathepsin H" 0.2821485
CXCL5 "na" "CXCL5" "chemokine (C-X-C motif) ligand 5" 0.2821153
FPR1 "na" "FPR1" "formyl peptide receptor 1" 0.28192043
CDCP1 "na" "CDCP1" "CUB domain containing protein 1" 0.28191325
PLAC8 "na" "PLAC8" "placenta-specific 8" 0.2816635
CPD "na" "CPD" "carboxypeptidase D" 0.2812961
GRIK1 "na" "GRIK1" "glutamate receptor, ionotropic, kainate 1" 0.28095847
SERPINA3 "na" "SERPINA3" "serpin peptidase inhibitor, clade A (alpha-1 antiproteinase, antitrypsin), member 3" 0.28064921
CD164 "na" "CD164" "CD164 molecule, sialomucin" 0.2805242
PERP "na" "PERP" "PERP, TP53 apoptosis effector" 0.28046852
HLA-DPA1 "na" "HLA-DPA1" "major histocompatibility complex, class II, DP alpha 1" 0.27971083
AK3L1 "na" "AK3L1" "adenylate kinase 3-like 1" 0.27964157
PSMB10 "na" "PSMB10" "proteasome (prosome, macropain) subunit, beta type, 10" 0.2796343
MR1 "na" "MR1" "major histocompatibility complex, class I-related" 0.2796146
APOL1 "na" "APOL1" "apolipoprotein L, 1" 0.27955338
SLFN12 "na" "SLFN12" "schlafen family member 12" 0.27946362
NDP "na" "NDP" "Norrie disease (pseudoglioma)" 0.27925926
IMPA2 "na" "IMPA2" "inositol(myo)-1(or 4)-monophosphatase 2" 0.27851748
MAFF "na" "MAFF" "v-maf musculoaponeurotic fibrosarcoma oncogene homolog F (avian)" 0.2783525
AHR "na" "AHR" "aryl hydrocarbon receptor" 0.27828854
PDGFRL "na" "PDGFRL" "platelet-derived growth factor receptor-like" 0.27799264
LSP1 "na" "LSP1" "lymphocyte-specific protein 1" 0.2777546
SLC39A4 "na" "SLC39A4" "solute carrier family 39 (zinc transporter), member 4" 0.27744657
SP100 "na" "SP100" "SP100 nuclear antigen" 0.27728063
CAV2 "na" "CAV2" "caveolin 2" 0.27726105
CXCL9 "na" "CXCL9" "chemokine (C-X-C motif) ligand 9" 0.2771451
SLC31A2 "na" "SLC31A2" "solute carrier family 31 (copper transporters), member 2" 0.2769771
SLC15A3 "na" "SLC15A3" "solute carrier family 15, member 3" 0.27689767
NCKAP1L "na" "NCKAP1L" "NCK-associated protein 1-like" 0.27685073
TRIM5 "na" "TRIM5" "tripartite motif-containing 5" 0.27653793
RBMS1 "na" "RBMS1" "RNA binding motif, single stranded interacting protein 1" 0.27634308
FOSL1 "na" "FOSL1" "FOS-like antigen 1" 0.27615705
SGPP1 "na" "SGPP1" "sphingosine-1-phosphate phosphatase 1" 0.2761132
LGALS1 "na" "LGALS1" "lectin, galactoside-binding, soluble, 1 (galectin 1)" 0.27602527
S100A2 "na" "S100A2" "S100 calcium binding protein A2" 0.27561
IQGAP1 "na" "IQGAP1" "IQ motif containing GTPase activating protein 1" 0.2754734
CD74 "na" "CD74" "CD74 molecule, major histocompatibility complex, class II invariant chain" 0.2753842
DUSP1 "na" "DUSP1" "dual specificity phosphatase 1" 0.27504846
ETHE1 "na" "ETHE1" "ethylmalonic encephalopathy 1" 0.27486208
GFPT2 "na" "GFPT2" "glutamine-fructose-6-phosphate transaminase 2" 0.27460316
SCG2 "na" "SCG2" "secretogranin II (chromogranin C)" 0.27452996
STOM "na" "STOM" "stomatin" 0.2741794
PPCS "na" "PPCS" "phosphopantothenoylcysteine synthetase" 0.27417722
PLOD2 "na" "PLOD2" "procollagen-lysine, 2-oxoglutarate 5-dioxygenase 2" 0.27350467
FLJ11286 "na" "FLJ11286" 0 0.27237904
ITGA2 "na" "ITGA2" "integrin, alpha 2 (CD49B, alpha 2 subunit of VLA-2 receptor)" 0.27234992
MAFB "na" "MAFB" "v-maf musculoaponeurotic fibrosarcoma oncogene homolog B (avian)" 0.2721707
GIMAP6 "na" "GIMAP6" "GTPase, IMAP family member 6" 0.2714627
C1QB "na" "C1QB" "complement component 1, q subcomponent, B chain" 0.27143595
RGS10 "na" "RGS10" "regulator of G-protein signalling 10" 0.27115104
GNG12 "na" "GNG12" "guanine nucleotide binding protein (G protein), gamma 12" 0.2710921
SLC35F2 "na" "SLC35F2" "solute carrier family 35, member F2" 0.27045727
DPP4 "na" "DPP4" "dipeptidyl-peptidase 4 (CD26, adenosine deaminase complexing protein 2)" 0.26942033
CD151 "na" "CD151" "CD151 molecule (Raph blood group)" 0.26940212
IL4R "na" "IL4R" "interleukin 4 receptor" 0.2693425
FILIP1L "na" "null" "null" 0.26927894
CAV1 "na" "CAV1" "caveolin 1, caveolae protein, 22kDa" 0.2690395
DENND1A "na" "DENND1A" "DENN/MADD domain containing 1A" 0.26889676
ZMYM6 "na" "ZMYM6" "zinc finger, MYM-type 6" 0.2687539
EMP2 "na" "EMP2" "epithelial membrane protein 2" 0.26870394
PLS3 "na" "PLS3" "plastin 3 (T isoform)" 0.26861587
SECTM1 "na" "SECTM1" "secreted and transmembrane 1" 0.26836628
SLC16A3 "na" "SLC16A3" "solute carrier family 16, member 3 (monocarboxylic acid transporter 4)" 0.26836273
CASP8 "na" "CASP8" "caspase 8, apoptosis-related cysteine peptidase" 0.26821667
LTBP1 "na" "LTBP1" "latent transforming growth factor beta binding protein 1" 0.26810822
NOD2 "na" "null" "null" 0.26806316
FYB "na" "FYB" "FYN binding protein (FYB-120/130)" 0.26747963
TNFSF4 "na" "TNFSF4" "tumor necrosis factor (ligand) superfamily, member 4 (tax-transcriptionally activated glycoprotein 1, 34kDa)" 0.26704487
MOBKL1B "na" "null" "null" 0.2669345
FGR "na" "FGR" "Gardner-Rasheed feline sarcoma viral (v-fgr) oncogene homolog" 0.2667826
RNASE1 "na" "RNASE1" "ribonuclease, RNase A family, 1 (pancreatic)" 0.26671678
KIAA0323 "na" "KIAA0323" "KIAA0323" 0.26549077
CRIP1 "na" "CRIP1" "cysteine-rich protein 1 (intestinal)" 0.2650209
LGALS8 "na" "LGALS8" "lectin, galactoside-binding, soluble, 8 (galectin 8)" 0.26460937
CAST "na" "CAST" "calpastatin" 0.26438758
C3orf64 "na" "C3ORF64" "chromosome 3 open reading frame 64" 0.26435807
RP11-217H1.1 "na" "RP11-217H1.1" 0 0.2640006
CD3D "na" "CD3D" "CD3d molecule, delta (CD3-TCR complex)" 0.26397
TGFB1 "na" "TGFB1" "transforming growth factor, beta 1 (Camurati-Engelmann disease)" 0.26334423
CXCL1 "na" "CXCL1" "chemokine (C-X-C motif) ligand 1 (melanoma growth stimulating activity, alpha)" 0.2631971
MXRA8 "na" "MXRA8" "matrix-remodelling associated 8" 0.26294684
ANPEP "na" "ANPEP" "alanyl (membrane) aminopeptidase (aminopeptidase N, aminopeptidase M, microsomal aminopeptidase, CD13, p150)" 0.26270247
ITGA7 "na" "ITGA7" "integrin, alpha 7" 0.26269665
SH3BGR "na" "SH3BGR" "SH3 domain binding glutamic acid-rich protein" 0.2613682
EMR1 "na" "EMR1" "egf-like module containing, mucin-like, hormone receptor-like 1" 0.2611861
MSN "na" "MSN" "moesin" 0.26087525
MFAP4 "na" "MFAP4" "microfibrillar-associated protein 4" 0.2605834
IFIH1 "na" "IFIH1" "interferon induced with helicase C domain 1" 0.26057452
AQP4 "na" "AQP4" "aquaporin 4" 0.26026952
SNFT "na" "SNFT" 0 0.26014197
RFTN1 "na" "RFTN1" "raftlin, lipid raft linker 1" 0.26005712
SLC27A3 "na" "SLC27A3" "solute carrier family 27 (fatty acid transporter), member 3" 0.2599057
NPC2 "na" "NPC2" "Niemann-Pick disease, type C2" 0.25963673
PTPN6 "na" "PTPN6" "protein tyrosine phosphatase, non-receptor type 6" 0.2594054
CXCL6 "na" "CXCL6" "chemokine (C-X-C motif) ligand 6 (granulocyte chemotactic protein 2)" 0.25938627
CRISPLD2 "na" "CRISPLD2" "cysteine-rich secretory protein LCCL domain containing 2" 0.25902125
GZMA "na" "GZMA" "granzyme A (granzyme 1, cytotoxic T-lymphocyte-associated serine esterase 3)" 0.25882095
TLR5 "na" "TLR5" "toll-like receptor 5" 0.2587754
FZD6 "na" "FZD6" "frizzled homolog 6 (Drosophila)" 0.25875202
VAV3 "na" "VAV3" "vav 3 oncogene" 0.25869623
RABGAP1L "na" "RABGAP1L" "RAB GTPase activating protein 1-like" 0.25837788
TMEM149 "na" "TMEM149" "transmembrane protein 149" 0.25814566
FKBP5 "na" "FKBP5" "FK506 binding protein 5" 0.25766793
KCNJ8 "na" "KCNJ8" "potassium inwardly-rectifying channel, subfamily J, member 8" 0.25749353
CEBPB "na" "CEBPB" "CCAAT/enhancer binding protein (C/EBP), beta" 0.25733295
ABCA8 "na" "ABCA8" "ATP-binding cassette, sub-family A (ABC1), member 8" 0.25732708
PROCR "na" "PROCR" "protein C receptor, endothelial (EPCR)" 0.25726444
TGFBR2 "na" "TGFBR2" "transforming growth factor, beta receptor II (70/80kDa)" 0.25711045
GEM "na" "GEM" "GTP binding protein overexpressed in skeletal muscle" 0.2569279
MTMR11 "na" "MTMR11" "myotubularin related protein 11" 0.25675923
TSPAN4 "na" "TSPAN4" "tetraspanin 4" 0.2563683
IL13RA2 "na" "IL13RA2" "interleukin 13 receptor, alpha 2" 0.25593844
PARP12 "na" "PARP12" "poly (ADP-ribose) polymerase family, member 12" 0.25580698
MGST2 "na" "MGST2" "microsomal glutathione S-transferase 2" 0.25545153
HHEX "na" "HHEX" "homeobox, hematopoietically expressed" 0.2551434
SPI1 "na" "SPI1" "spleen focus forming virus (SFFV) proviral integration oncogene spi1" 0.25468093
CREG1 "na" "CREG1" "cellular repressor of E1A-stimulated genes 1" 0.2544323
SRPX "na" "SRPX" "sushi-repeat-containing protein, X-linked" 0.2544181
SPATA20 "na" "SPATA20" "spermatogenesis associated 20" 0.2542504
STBD1 "na" "null" "null" 0.25358918
PRUNE2 "na" "null" "null" 0.25348637
MX1 "na" "MX1" "myxovirus (influenza virus) resistance 1, interferon-inducible protein p78 (mouse)" 0.25346982
PDGFD "na" "PDGFD" "platelet derived growth factor D" 0.25343466
PLK3 "na" "PLK3" "polo-like kinase 3 (Drosophila)" 0.25322804
DAB2 "na" "DAB2" "disabled homolog 2, mitogen-responsive phosphoprotein (Drosophila)" 0.25283575
DPY19L1 "na" "DPY19L1" "dpy-19-like 1 (C. elegans)" 0.25282767
CTSD "na" "CTSD" "cathepsin D (lysosomal aspartyl peptidase)" 0.25246382
MT1E "na" "MT1E" "metallothionein 1E (functional)" 0.25215387
NT5E "na" "NT5E" "5'-nucleotidase, ecto (CD73)" 0.25170818
GSN "na" "GSN" "gelsolin (amyloidosis, Finnish type)" 0.25152743
CD2 "na" "CD2" "CD2 molecule" 0.2511746
KPNA4 "na" "KPNA4" "karyopherin alpha 4 (importin alpha 3)" 0.25115368
LHFPL2 "na" "LHFPL2" "lipoma HMGIC fusion partner-like 2" 0.2506786
PRF1 "na" "PRF1" "perforin 1 (pore forming protein)" 0.25049227
KLHL26 "na" "KLHL26" "kelch-like 26 (Drosophila)" 0.2503427
C17orf60 "na" "C17ORF60" "chromosome 17 open reading frame 60" 0.25007972
RBP1 "na" "RBP1" "retinol binding protein 1, cellular" 0.2500647
TES "na" "TES" "testis derived transcript (3 LIM domains)" 0.2500392
PALMD "na" "PALMD" "palmdelphin" 0.2499972
HEBP1 "na" "HEBP1" "heme binding protein 1" 0.24973804
LAMB1 "na" "LAMB1" "laminin, beta 1" 0.24953057
C11orf63 "na" "C11ORF63" "chromosome 11 open reading frame 63" 0.24937367
LOH11CR2A "na" "LOH11CR2A" "loss of heterozygosity, 11, chromosomal region 2, gene A" 0.2492722
TGIF1 "na" "null" "null" 0.24903864
FCGRT "na" "FCGRT" "Fc fragment of IgG, receptor, transporter, alpha" 0.24903305
ARNTL2 "na" "ARNTL2" "aryl hydrocarbon receptor nuclear translocator-like 2" 0.24902132
WTAP "na" "WTAP" "Wilms tumor 1 associated protein" 0.24832422
RHOH "na" "RHOH" "ras homolog gene family, member H" 0.24830249
CD2AP "na" "CD2AP" "CD2-associated protein" 0.24808727
SLC25A20 "na" "SLC25A20" "solute carrier family 25 (carnitine/acylcarnitine translocase), member 20" 0.24794534
TMEM50B "na" "TMEM50B" "transmembrane protein 50B" 0.24783105
RNF14 "na" "RNF14" "ring finger protein 14" 0.24781302
NDRG1 "na" "NDRG1" "N-myc downstream regulated gene 1" 0.24774037
PTGER4 "na" "PTGER4" "prostaglandin E receptor 4 (subtype EP4)" 0.24770938
BIN2 "na" "BIN2" "bridging integrator 2" 0.24707694
GRB10 "na" "GRB10" "growth factor receptor-bound protein 10" 0.24694712
PLSCR4 "na" "PLSCR4" "phospholipid scramblase 4" 0.24681482
PDLIM3 "na" "PDLIM3" "PDZ and LIM domain 3" 0.24666555
C11orf75 "na" "C11ORF75" "chromosome 11 open reading frame 75" 0.24660294
KLF6 "na" "KLF6" "Kruppel-like factor 6" 0.24650207
CRYZ "na" "CRYZ" "crystallin, zeta (quinone reductase)" 0.24635077
DKK3 "na" "DKK3" "dickkopf homolog 3 (Xenopus laevis)" 0.24579772
KIAA0746 "na" "KIAA0746" 0 0.24488601
MPP1 "na" "MPP1" "membrane protein, palmitoylated 1, 55kDa" 0.24481572
ACTA2 "na" "ACTA2" "actin, alpha 2, smooth muscle, aorta" 0.24472792
P2RY13 "na" "P2RY13" "purinergic receptor P2Y, G-protein coupled, 13" 0.24464346
ADAM10 "na" "ADAM10" "ADAM metallopeptidase domain 10" 0.2442904
MYLK "na" "MYLK" "myosin, light chain kinase" 0.24411769
MTTP "na" "MTTP" "microsomal triglyceride transfer protein" 0.24390471
DHRS3 "na" "DHRS3" "dehydrogenase/reductase (SDR family) member 3" 0.24377921
EMILIN1 "na" "EMILIN1" "elastin microfibril interfacer 1" 0.24360095
IGFBP4 "na" "IGFBP4" "insulin-like growth factor binding protein 4" 0.24359728
SH2B3 "na" "SH2B3" "SH2B adaptor protein 3" 0.24358645
C1orf78 "na" "C1ORF78" "chromosome 1 open reading frame 78" 0.243064
BMP2K "na" "BMP2K" "BMP2 inducible kinase" 0.24303408
ITGAM "na" "ITGAM" "integrin, alpha M (complement component 3 receptor 3 subunit)" 0.24295378
CADPS2 "na" "CADPS2" "Ca2+-dependent activator protein for secretion 2" 0.24290957
DCN "na" "DCN" "decorin" 0.24281253
EPS8L2 "na" "EPS8L2" "EPS8-like 2" 0.2424868
SFT2D2 "na" "SFT2D2" "SFT2 domain containing 2" 0.24228717
ZNF185 "na" "ZNF185" "zinc finger protein 185 (LIM domain)" 0.24228373
WARS "na" "WARS" "tryptophanyl-tRNA synthetase" 0.24214482
PRKCD "na" "PRKCD" "protein kinase C, delta" 0.24212499
IGFBP2 "na" "IGFBP2" "insulin-like growth factor binding protein 2, 36kDa" 0.24196687
IFITM3 "na" "IFITM3" "interferon induced transmembrane protein 3 (1-8U)" 0.24192818
ECGF1 "na" "ECGF1" "endothelial cell growth factor 1 (platelet-derived)" 0.24182336
P2RX4 "na" "P2RX4" "purinergic receptor P2X, ligand-gated ion channel, 4" 0.24147697
CHODL "na" "CHODL" "chondrolectin" 0.2413
SSPN "na" "SSPN" "sarcospan (Kras oncogene-associated gene)" 0.24115103
GPR37 "na" "GPR37" "G protein-coupled receptor 37 (endothelin receptor type B-like)" 0.24103297
POLD4 "na" "POLD4" "polymerase (DNA-directed), delta 4" 0.24094898
EHD2 "na" "EHD2" "EH-domain containing 2" 0.24076302
HERC5 "na" "HERC5" "hect domain and RLD 5" 0.24057566
CYB5R1 "na" "CYB5R1" "cytochrome b5 reductase 1" 0.24053417
TPD52 "na" "TPD52" "tumor protein D52" 0.2405239
PMP22 "na" "PMP22" "peripheral myelin protein 22" 0.24011827
KCTD14 "na" "KCTD14" "potassium channel tetramerisation domain containing 14" 0.23992726
C12orf5 "na" "C12ORF5" "chromosome 12 open reading frame 5" 0.23978066
CALU "na" "CALU" "calumenin" 0.23906755
COMMD10 "na" "COMMD10" "COMM domain containing 10" 0.23888822
FABP7 "na" "FABP7" "fatty acid binding protein 7, brain" 0.2386988
SLC11A1 "na" "SLC11A1" "solute carrier family 11 (proton-coupled divalent metal ion transporters), member 1" 0.23866446
HEBP2 "na" "HEBP2" "heme binding protein 2" 0.23863257
RSAD2 "na" "RSAD2" "radical S-adenosyl methionine domain containing 2" 0.2384356
TM4SF1 "na" "TM4SF1" "transmembrane 4 L six family member 1" 0.2383227
HSD17B8 "na" "HSD17B8" "hydroxysteroid (17-beta) dehydrogenase 8" 0.2376995
COL4A5 "na" "COL4A5" "collagen, type IV, alpha 5 (Alport syndrome)" 0.23747705
SLC4A3 "na" "SLC4A3" "solute carrier family 4, anion exchanger, member 3" 0.23732683
PDK3 "na" "PDK3" "pyruvate dehydrogenase kinase, isozyme 3" 0.23695835
ZNF226 "na" "ZNF226" "zinc finger protein 226" 0.2369129
PLK2 "na" "PLK2" "polo-like kinase 2 (Drosophila)" 0.2368328
FLNC "na" "FLNC" "filamin C, gamma (actin binding protein 280)" 0.23674779
ZYX "na" "ZYX" "zyxin" 0.23658942
CD300A "na" "CD300A" "CD300a molecule" 0.23648243
MMP9 "na" "MMP9" "matrix metallopeptidase 9 (gelatinase B, 92kDa gelatinase, 92kDa type IV collagenase)" 0.23642014
RHOG "na" "RHOG" "ras homolog gene family, member G (rho G)" 0.23636343
KYNU "na" "KYNU" "kynureninase (L-kynurenine hydrolase)" 0.23635264
STK17A "na" "STK17A" "serine/threonine kinase 17a (apoptosis-inducing)" 0.23634349
C20orf23 "na" "C20ORF23" "chromosome 20 open reading frame 23" 0.23583679
MAN2A1 "na" "MAN2A1" "mannosidase, alpha, class 2A, member 1" 0.23576443
FEM1C "na" "FEM1C" "fem-1 homolog c (C.elegans)" 0.2354213
C7orf23 "na" "C7ORF23" "chromosome 7 open reading frame 23" 0.23538457
RNASET2 "na" "RNASET2" "ribonuclease T2" 0.2350705
NRP1 "na" "NRP1" "neuropilin 1" 0.23505825
LRRC16 "na" "LRRC16" "leucine rich repeat containing 16" 0.23491742
MCC "na" "MCC" "mutated in colorectal cancers" 0.2348625
TMEM185B "na" "null" "null" 0.2348121
PLEKHF1 "na" "PLEKHF1" "pleckstrin homology domain containing, family F (with FYVE domain) member 1" 0.23478663
DNAJB1 "na" "DNAJB1" "DnaJ (Hsp40) homolog, subfamily B, member 1" 0.23475733
HIG2 "na" "HIG2" 0 0.23472825
BTN3A3 "na" "BTN3A3" "butyrophilin, subfamily 3, member A3" 0.23470975
CMAH "na" "CMAH" "cytidine monophosphate-N-acetylneuraminic acid hydroxylase (CMP-N-acetylneuraminate monooxygenase)" 0.23468985
BDKRB2 "na" "BDKRB2" "bradykinin receptor B2" 0.23461983
OSTM1 "na" "OSTM1" "osteopetrosis associated transmembrane protein 1" 0.23451164
CCDC102B "na" "CCDC102B" "coiled-coil domain containing 102B" 0.23430008
PLEK2 "na" "PLEK2" "pleckstrin 2" 0.23403569
MYBPC1 "na" "MYBPC1" "myosin binding protein C, slow type" 0.23343615
VAMP3 "na" "VAMP3" "vesicle-associated membrane protein 3 (cellubrevin)" 0.23342292
LAMP2 "na" "LAMP2" "lysosomal-associated membrane protein 2" 0.23313384
MARCO "na" "MARCO" "macrophage receptor with collagenous structure" 0.2330576
MOSC2 "na" "MOSC2" "MOCO sulphurase C-terminal domain containing 2" 0.23299503
GNLY "na" "GNLY" "granulysin" 0.23296094
FLNA "na" "FLNA" "filamin A, alpha (actin binding protein 280)" 0.23291974
HPSE "na" "HPSE" "heparanase" 0.23283687
FOS "na" "FOS" "v-fos FBJ murine osteosarcoma viral oncogene homolog" 0.23283097
EAF2 "na" "EAF2" "ELL associated factor 2" 0.23277217
ZFYVE21 "na" "ZFYVE21" "zinc finger, FYVE domain containing 21" 0.23262183
STC1 "na" "STC1" "stanniocalcin 1" 0.23208025
SDC1 "na" "SDC1" "syndecan 1" 0.23179753
CYP27A1 "na" "CYP27A1" "cytochrome P450, family 27, subfamily A, polypeptide 1" 0.23176113
HSD11B1 "na" "HSD11B1" "hydroxysteroid (11-beta) dehydrogenase 1" 0.23166439
IRF8 "na" "IRF8" "interferon regulatory factor 8" 0.23134084
PARVB "na" "PARVB" "parvin, beta" 0.23127459
FOLR2 "na" "FOLR2" "folate receptor 2 (fetal)" 0.23123096
HOXA1 "na" "HOXA1" "homeobox A1" 0.23092012
ATF1 "na" "ATF1" "activating transcription factor 1" 0.23074065
NME5 "na" "NME5" "non-metastatic cells 5, protein expressed in (nucleoside-diphosphate kinase)" 0.2305144
PCOLCE2 "na" "PCOLCE2" "procollagen C-endopeptidase enhancer 2" 0.23050752
LIPG "na" "LIPG" "lipase, endothelial" 0.23038454
C1GALT1C1 "na" "C1GALT1C1" "C1GALT1-specific chaperone 1" 0.23000138
PPP1R15A "na" "PPP1R15A" "protein phosphatase 1, regulatory (inhibitor) subunit 15A" 0.22995682
PILRA "na" "PILRA" "paired immunoglobin-like type 2 receptor alpha" 0.22897767
GSDMDC1 "na" "GSDMDC1" "gasdermin domain containing 1" 0.22896427
ARNTL "na" "ARNTL" "aryl hydrocarbon receptor nuclear translocator-like" 0.22895876
EVI2A "na" "EVI2A" "ecotropic viral integration site 2A" 0.22888187
SLC39A8 "na" "SLC39A8" "solute carrier family 39 (zinc transporter), member 8" 0.22882582
TNFAIP2 "na" "TNFAIP2" "tumor necrosis factor, alpha-induced protein 2" 0.22860153
KCTD9 "na" "KCTD9" "potassium channel tetramerisation domain containing 9" 0.2282933
SHC1 "na" "SHC1" "SHC (Src homology 2 domain containing) transforming protein 1" 0.22803761
FOLR1 "na" "FOLR1" "folate receptor 1 (adult)" 0.22802773
NCF1 "na" "NCF1" "neutrophil cytosolic factor 1, (chronic granulomatous disease, autosomal 1)" 0.22787358
EDEM2 "na" "EDEM2" "ER degradation enhancer, mannosidase alpha-like 2" 0.2277846
CHPT1 "na" "CHPT1" "choline phosphotransferase 1" 0.22773297
C4orf18 "na" "C4ORF18" "chromosome 4 open reading frame 18" 0.22750604
RIPK1 "na" "RIPK1" "receptor (TNFRSF)-interacting serine-threonine kinase 1" 0.22746955
MSR1 "na" "MSR1" "macrophage scavenger receptor 1" 0.227334
TWIST1 "na" "TWIST1" "twist homolog 1 (acrocephalosyndactyly 3	Saethre-Chotzen syndrome) (Drosophila)" 0.22731851
THBS2 "na" "THBS2" "thrombospondin 2" 0.22695136
CTSL1 "na" "null" "null" 0.22679906
LRRC17 "na" "LRRC17" "leucine rich repeat containing 17" 0.22644329
CA2 "na" "CA2" "carbonic anhydrase II" 0.2263577
CRTAP "na" "CRTAP" "cartilage associated protein" 0.2258027
NP "na" "NP" "nucleoside phosphorylase" 0.22573432
PLEKHQ1 "na" "PLEKHQ1" "pleckstrin homology domain containing, family Q member 1" 0.2253692
PDIA6 "na" "PDIA6" "protein disulfide isomerase family A, member 6" 0.22529389
TPST2 "na" "TPST2" "tyrosylprotein sulfotransferase 2" 0.22527973
OLFML3 "na" "OLFML3" "olfactomedin-like 3" 0.22522195
FNDC3B "na" "FNDC3B" "fibronectin type III domain containing 3B" 0.22505936
IGKC "na" "IGKC" "immunoglobulin kappa constant" 0.22491045
ATP8B4 "na" "ATP8B4" "ATPase, Class I, type 8B, member 4" 0.22484155
YIPF5 "na" "YIPF5" "Yip1 domain family, member 5" 0.22467715
LITAF "na" "LITAF" "lipopolysaccharide-induced TNF factor" 0.22448175
RGS20 "na" "RGS20" "regulator of G-protein signalling 20" 0.22443141
F8 "na" "F8" "coagulation factor VIII, procoagulant component (hemophilia A)" 0.22429043
TFRC "na" "TFRC" "transferrin receptor (p90, CD71)" 0.22424766
SLC2A4RG "na" "SLC2A4RG" "SLC2A4 regulator" 0.2242217
LOC26010 "na" "null" "null" 0.22412278
NQO2 "na" "NQO2" "NAD(P)H dehydrogenase, quinone 2" 0.22403465
ACSL4 "na" "ACSL4" "acyl-CoA synthetase long-chain family member 4" 0.2238049
NEU1 "na" "NEU1" "sialidase 1 (lysosomal sialidase)" 0.22347787
CLN5 "na" "CLN5" "ceroid-lipofuscinosis, neuronal 5" 0.22345288
ALDH1L1 "na" "ALDH1L1" "aldehyde dehydrogenase 1 family, member L1" 0.22344111
ACOT9 "na" "ACOT9" "acyl-CoA thioesterase 9" 0.22338562
SLC33A1 "na" "SLC33A1" "solute carrier family 33 (acetyl-CoA transporter), member 1" 0.22316268
ITPR1 "na" "ITPR1" "inositol 1,4,5-triphosphate receptor, type 1" 0.22291057
HDHD3 "na" "HDHD3" "haloacid dehalogenase-like hydrolase domain containing 3" 0.22269733
DOK5 "na" "DOK5" "docking protein 5" 0.22254865
BBOX1 "na" "BBOX1" "butyrobetaine (gamma), 2-oxoglutarate dioxygenase (gamma-butyrobetaine hydroxylase) 1" 0.22251405
CEBPD "na" "CEBPD" "CCAAT/enhancer binding protein (C/EBP), delta" 0.22243588
LAP3 "na" "LAP3" "leucine aminopeptidase 3" 0.22228864
FSTL1 "na" "FSTL1" "follistatin-like 1" 0.22217692
KLHL4 "na" "KLHL4" "kelch-like 4 (Drosophila)" 0.22213414
CCPG1 "na" "CCPG1" "cell cycle progression 1" 0.22167137
SLCO2B1 "na" "SLCO2B1" "solute carrier organic anion transporter family, member 2B1" 0.22145091
LTC4S "na" "LTC4S" "leukotriene C4 synthase" 0.22140804
SPA17 "na" "SPA17" "sperm autoantigenic protein 17" 0.2211749
RAB7L1 "na" "RAB7L1" "RAB7, member RAS oncogene family-like 1" 0.22095123
GALNT2 "na" "GALNT2" "UDP-N-acetyl-alpha-D-galactosamine:polypeptide N-acetylgalactosaminyltransferase 2 (GalNAc-T2)" 0.22080079
NAGA "na" "NAGA" "N-acetylgalactosaminidase, alpha-" 0.22075193
NMD3 "na" "NMD3" "NMD3 homolog (S. cerevisiae)" 0.22052577
EYA2 "na" "EYA2" "eyes absent homolog 2 (Drosophila)" 0.22037083
IRF2 "na" "IRF2" "interferon regulatory factor 2" 0.22032067
MAN1A1 "na" "MAN1A1" "mannosidase, alpha, class 1A, member 1" 0.2202819
APH1B "na" "APH1B" "anterior pharynx defective 1 homolog B (C. elegans)" 0.22024432
GMPR "na" "GMPR" "guanosine monophosphate reductase" 0.22017917
SFN "na" "SFN" "stratifin" 0.21990491
C21orf25 "na" "C21ORF25" "chromosome 21 open reading frame 25" 0.21989049
ALOX5 "na" "ALOX5" "arachidonate 5-lipoxygenase" 0.21983424
ST8SIA4 "na" "ST8SIA4" "ST8 alpha-N-acetyl-neuraminide alpha-2,8-sialyltransferase 4" 0.2197674
CLEC3B "na" "CLEC3B" "C-type lectin domain family 3, member B" 0.21975905
LXN "na" "LXN" "latexin" 0.21966144
MRC2 "na" "MRC2" "mannose receptor, C type 2" 0.21938853
B3GALNT1 "na" "B3GALNT1" "beta-1,3-N-acetylgalactosaminyltransferase 1 (globoside blood group)" 0.21909234
ACTG2 "na" "ACTG2" "actin, gamma 2, smooth muscle, enteric" 0.21906003
TNFRSF14 "na" "TNFRSF14" "tumor necrosis factor receptor superfamily, member 14 (herpesvirus entry mediator)" 0.21900493
SPON2 "na" "SPON2" "spondin 2, extracellular matrix protein" 0.2189926
YIPF1 "na" "YIPF1" "Yip1 domain family, member 1" 0.21885689
HERC6 "na" "HERC6" "hect domain and RLD 6" 0.2187385
CTSZ "na" "CTSZ" "cathepsin Z" 0.21870542
ITGB5 "na" "ITGB5" "integrin, beta 5" 0.21869498
CCDC46 "na" "CCDC46" "coiled-coil domain containing 46" 0.21861902
MXRA5 "na" "MXRA5" "matrix-remodelling associated 5" 0.21857913
TFPI2 "na" "TFPI2" "tissue factor pathway inhibitor 2" 0.21856327
MALT1 "na" "MALT1" "mucosa associated lymphoid tissue lymphoma translocation gene 1" 0.21850656
MICB "na" "MICB" "MHC class I polypeptide-related sequence B" 0.21842822
HMHA1 "na" "HMHA1" "histocompatibility (minor) HA-1" 0.21835554
DNAJB9 "na" "DNAJB9" "DnaJ (Hsp40) homolog, subfamily B, member 9" 0.21832535
ARL4C "na" "ARL4C" "ADP-ribosylation factor-like 4C" 0.2181398
GNS "na" "GNS" "glucosamine (N-acetyl)-6-sulfatase (Sanfilippo disease IIID)" 0.21771762
RIT1 "na" "RIT1" "Ras-like without CAAX 1" 0.2176347
ENDOD1 "na" "ENDOD1" "endonuclease domain containing 1" 0.21754046
VEGFA "na" "null" "null" 0.2171287
PARVA "na" "PARVA" "parvin, alpha" 0.21672319
C1orf54 "na" "C1ORF54" "chromosome 1 open reading frame 54" 0.21643423
CENTD3 "na" "CENTD3" "centaurin, delta 3" 0.216432
RAB36 "na" "RAB36" "RAB36, member RAS oncogene family" 0.21634954
MGAT1 "na" "MGAT1" "mannosyl (alpha-1,3-)-glycoprotein beta-1,2-N-acetylglucosaminyltransferase" 0.2161182
SPRY1 "na" "SPRY1" "sprouty homolog 1, antagonist of FGF signaling (Drosophila)" 0.21603064
CSRP1 "na" "CSRP1" "cysteine and glycine-rich protein 1" 0.21554244
C20orf111 "na" "C20ORF111" "chromosome 20 open reading frame 111" 0.21527126
INDO "na" "INDO" "indoleamine-pyrrole 2,3 dioxygenase" 0.21520606
IRAK4 "na" "IRAK4" "interleukin-1 receptor-associated kinase 4" 0.21494453
TTC12 "na" "TTC12" "tetratricopeptide repeat domain 12" 0.21494037
SLC12A7 "na" "SLC12A7" "solute carrier family 12 (potassium/chloride transporters), member 7" 0.21492851
DTWD1 "na" "DTWD1" "DTW domain containing 1" 0.21485639
TMEM47 "na" "TMEM47" "transmembrane protein 47" 0.21477745
FLJ13236 "na" "FLJ13236" 0 0.21466626
BET1 "na" "BET1" "BET1 homolog (S. cerevisiae)" 0.21465956
MRPS15 "na" "MRPS15" "mitochondrial ribosomal protein S15" 0.21455109
ERMAP "na" "ERMAP" "erythroblast membrane-associated protein (Scianna blood group)" 0.21433245
BNC2 "na" "BNC2" "basonuclin 2" 0.21427251
TMOD3 "na" "TMOD3" "tropomodulin 3 (ubiquitous)" 0.21414734
IL1A "na" "IL1A" "interleukin 1, alpha" 0.21408069
TANK "na" "TANK" "TRAF family member-associated NFKB activator" 0.21405791
NEK11 "na" "NEK11" "NIMA (never in mitosis gene a)- related kinase 11" 0.21395223
CA9 "na" "CA9" "carbonic anhydrase IX" 0.21392296
M6PRBP1 "na" "M6PRBP1" "mannose-6-phosphate receptor binding protein 1" 0.21350083
TIPARP "na" "TIPARP" "TCDD-inducible poly(ADP-ribose) polymerase" 0.21327266
PDIA5 "na" "PDIA5" "protein disulfide isomerase family A, member 5" 0.21326113
GLB1 "na" "GLB1" "galactosidase, beta 1" 0.21313985
RNF141 "na" "RNF141" "ring finger protein 141" 0.21295531
NRBF2 "na" "NRBF2" "nuclear receptor binding factor 2" 0.21293713
BAX "na" "BAX" "BCL2-associated X protein" 0.212684
AOAH "na" "AOAH" "acyloxyacyl hydrolase (neutrophil)" 0.21251881
LGALS9 "na" "LGALS9" "lectin, galactoside-binding, soluble, 9 (galectin 9)" 0.21241637
AKAP12 "na" "AKAP12" "A kinase (PRKA) anchor protein (gravin) 12" 0.21240185
RBKS "na" "RBKS" "ribokinase" 0.21227612
SDF2L1 "na" "SDF2L1" "stromal cell-derived factor 2-like 1" 0.21207128
EYA4 "na" "EYA4" "eyes absent homolog 4 (Drosophila)" 0.21206667
ERO1L "na" "ERO1L" "ERO1-like (S. cerevisiae)" 0.21203668
NUS1 "na" "null" "null" 0.21178558
ATP10D "na" "ATP10D" "ATPase, Class V, type 10D" 0.21145087
CTSB "na" "CTSB" "cathepsin B" 0.21142453
HLA-F "na" "HLA-F" "major histocompatibility complex, class I, F" 0.21135178
ELOVL1 "na" "ELOVL1" "elongation of very long chain fatty acids (FEN1/Elo2, SUR4/Elo3, yeast)-like 1" 0.21131374
OAS2 "na" "OAS2" "2'-5'-oligoadenylate synthetase 2, 69/71kDa" 0.21124972
MMP1 "na" "MMP1" "matrix metallopeptidase 1 (interstitial collagenase)" 0.21111839
CD93 "na" "CD93" "CD93 molecule" 0.21110262
HOXC10 "na" "HOXC10" "homeobox C10" 0.21101399
GDPD2 "na" "GDPD2" "glycerophosphodiester phosphodiesterase domain containing 2" 0.21087763
CCDC28A "na" "CCDC28A" "coiled-coil domain containing 28A" 0.21087474
BTK "na" "BTK" "Bruton agammaglobulinemia tyrosine kinase" 0.21047963
CCDC69 "na" "CCDC69" "coiled-coil domain containing 69" 0.21041791
RBM7 "na" "RBM7" "RNA binding motif protein 7" 0.21033053
NINJ2 "na" "NINJ2" "ninjurin 2" 0.21027379
GATM "na" "GATM" "glycine amidinotransferase (L-arginine:glycine amidinotransferase)" 0.21020907
ARL1 "na" "ARL1" "ADP-ribosylation factor-like 1" 0.21020518
ACAA2 "na" "ACAA2" "acetyl-Coenzyme A acyltransferase 2 (mitochondrial 3-oxoacyl-Coenzyme A thiolase)" 0.21010199
CFB "na" "CFB" "complement factor B" 0.21006556
SCPEP1 "na" "SCPEP1" "serine carboxypeptidase 1" 0.2099954
CREBL2 "na" "CREBL2" "cAMP responsive element binding protein-like 2" 0.20998988
IQGAP2 "na" "IQGAP2" "IQ motif containing GTPase activating protein 2" 0.2099663
SAMD9 "na" "SAMD9" "sterile alpha motif domain containing 9" 0.20980957
MYCBP "na" "MYCBP" "c-myc binding protein" 0.20967634
EFHC1 "na" "EFHC1" "EF-hand domain (C-terminal) containing 1" 0.20935303
FDX1 "na" "FDX1" "ferredoxin 1" 0.20922656
PCK2 "na" "PCK2" "phosphoenolpyruvate carboxykinase 2 (mitochondrial)" 0.2091522
DUSP4 "na" "DUSP4" "dual specificity phosphatase 4" 0.20904025
ATG7 "na" "ATG7" "ATG7 autophagy related 7 homolog (S. cerevisiae)" 0.20892145
OLFML1 "na" "OLFML1" "olfactomedin-like 1" 0.20891486
NRAS "na" "NRAS" "neuroblastoma RAS viral (v-ras) oncogene homolog" 0.20887499
SLC39A14 "na" "SLC39A14" "solute carrier family 39 (zinc transporter), member 14" 0.20887493
GDF15 "na" "GDF15" "growth differentiation factor 15" 0.20872186
BCAR3 "na" "BCAR3" "breast cancer anti-estrogen resistance 3" 0.2086753
CYTL1 "na" "CYTL1" "cytokine-like 1" 0.2086573
HSPB8 "na" "HSPB8" "heat shock 22kDa protein 8" 0.20864128
SPRY2 "na" "SPRY2" "sprouty homolog 2 (Drosophila)" 0.20862442
SLMO2 "na" "null" "null" 0.20854552
PHLDA3 "na" "PHLDA3" "pleckstrin homology-like domain, family A, member 3" 0.20849672
NEDD9 "na" "NEDD9" "neural precursor cell expressed, developmentally down-regulated 9" 0.20829816
C10orf116 "na" "C10ORF116" "chromosome 10 open reading frame 116" 0.20821714
AHNAK "na" "AHNAK" "AHNAK nucleoprotein (desmoyokin)" 0.20806003
GAS6 "na" "GAS6" "growth arrest-specific 6" 0.2080145
UGCG "na" "UGCG" "UDP-glucose ceramide glucosyltransferase" 0.20800968
IGSF6 "na" "IGSF6" "immunoglobulin superfamily, member 6" 0.20792058
FAM82B "na" "FAM82B" "family with sequence similarity 82, member B" 0.2078586
KMO "na" "KMO" "kynurenine 3-monooxygenase (kynurenine 3-hydroxylase)" 0.20785095
LRRFIP1 "na" "LRRFIP1" "leucine rich repeat (in FLII) interacting protein 1" 0.20781142
MGMT "na" "MGMT" "O-6-methylguanine-DNA methyltransferase" 0.20766152
CLIC4 "na" "CLIC4" "chloride intracellular channel 4" 0.20722929
GALNT6 "na" "GALNT6" "UDP-N-acetyl-alpha-D-galactosamine:polypeptide N-acetylgalactosaminyltransferase 6 (GalNAc-T6)" 0.20705362
ARSF "na" "ARSF" "arylsulfatase F" 0.20699209
RPS6KA1 "na" "RPS6KA1" "ribosomal protein S6 kinase, 90kDa, polypeptide 1" 0.2069431
RGS2 "na" "RGS2" "regulator of G-protein signalling 2, 24kDa" 0.20686805
MANEA "na" "MANEA" "mannosidase, endo-alpha" 0.20672451
IL1R1 "na" "IL1R1" "interleukin 1 receptor, type I" 0.20671698
S100A6 "na" "S100A6" "S100 calcium binding protein A6" 0.20646806
B3GNT2 "na" "B3GNT2" "UDP-GlcNAc:betaGal beta-1,3-N-acetylglucosaminyltransferase 2" 0.20640998
TPD52L1 "na" "TPD52L1" "tumor protein D52-like 1" 0.20617555
C6orf211 "na" "C6ORF211" "chromosome 6 open reading frame 211" 0.20616809
CFLAR "na" "CFLAR" "CASP8 and FADD-like apoptosis regulator" 0.20611702
TGFB3 "na" "TGFB3" "transforming growth factor, beta 3" 0.20581752
PRRG1 "na" "PRRG1" "proline rich Gla (G-carboxyglutamic acid) 1" 0.20555554
RGS16 "na" "RGS16" "regulator of G-protein signalling 16" 0.205528
ADAM9 "na" "ADAM9" "ADAM metallopeptidase domain 9 (meltrin gamma)" 0.20524275
ETV5 "na" "ETV5" "ets variant gene 5 (ets-related molecule)" 0.20523576
CTGF "na" "CTGF" "connective tissue growth factor" 0.20502675
HEXB "na" "HEXB" "hexosaminidase B (beta polypeptide)" 0.20497529
GADD45A "na" "GADD45A" "growth arrest and DNA-damage-inducible, alpha" 0.20494568
TUBB6 "na" "TUBB6" "tubulin, beta 6" 0.2047956
AXL "na" "AXL" "AXL receptor tyrosine kinase" 0.20456377
SELT "na" "SELT" 0 0.20451835
ZFP36L2 "na" "ZFP36L2" "zinc finger protein 36, C3H type-like 2" 0.20447546
HLA-B "na" "HLA-B" "major histocompatibility complex, class I, B" 0.20446685
P2RY1 "na" "P2RY1" "purinergic receptor P2Y, G-protein coupled, 1" 0.20436066
FPGT "na" "FPGT" "fucose-1-phosphate guanylyltransferase" 0.2043514
XBP1 "na" "XBP1" "X-box binding protein 1" 0.20421015
MYD88 "na" "MYD88" "myeloid differentiation primary response gene (88)" 0.20415325
ADAM28 "na" "ADAM28" "ADAM metallopeptidase domain 28" 0.20400582
EGR2 "na" "EGR2" "early growth response 2 (Krox-20 homolog, Drosophila)" 0.20397954
SP110 "na" "SP110" "SP110 nuclear body protein" 0.20389596
APOL3 "na" "APOL3" "apolipoprotein L, 3" 0.20385294
HTATIP2 "na" "HTATIP2" "HIV-1 Tat interactive protein 2, 30kDa" 0.20383918
HHLA3 "na" "HHLA3" "HERV-H LTR-associating 3" 0.20376508
LMO2 "na" "LMO2" "LIM domain only 2 (rhombotin-like 1)" 0.20376398
CSDA "na" "CSDA" "cold shock domain protein A" 0.20359252
ADAM12 "na" "ADAM12" "ADAM metallopeptidase domain 12 (meltrin alpha)" 0.20338099
DALRD3 "na" "DALRD3" "DALR anticodon binding domain containing 3" 0.20325272
TM6SF1 "na" "TM6SF1" "transmembrane 6 superfamily member 1" 0.20266363
SULT1A1 "na" "SULT1A1" "sulfotransferase family, cytosolic, 1A, phenol-preferring, member 1" 0.20263463
MED7 "na" "null" "null" 0.20263003
ADORA2B "na" "ADORA2B" "adenosine A2b receptor" 0.20262267
BAG2 "na" "BAG2" "BCL2-associated athanogene 2" 0.20223452
CENTA2 "na" "CENTA2" "centaurin, alpha 2" 0.20217128
SPINT2 "na" "SPINT2" "serine peptidase inhibitor, Kunitz type, 2" 0.20215961
NOL3 "na" "NOL3" "nucleolar protein 3 (apoptosis repressor with CARD domain)" 0.20204102
TRAM1 "na" "TRAM1" "translocation associated membrane protein 1" 0.20179981
FLJ10986 "na" "FLJ10986" 0 0.2014342
GALNT10 "na" "GALNT10" "UDP-N-acetyl-alpha-D-galactosamine:polypeptide N-acetylgalactosaminyltransferase 10 (GalNAc-T10)" 0.2013035
SH3GLB1 "na" "SH3GLB1" "SH3-domain GRB2-like endophilin B1" 0.20120594
TPP1 "na" "TPP1" "tripeptidyl peptidase I" 0.20120455
SERPINB9 "na" "SERPINB9" "serpin peptidase inhibitor, clade B (ovalbumin), member 9" 0.20119162
DNAJC10 "na" "DNAJC10" "DnaJ (Hsp40) homolog, subfamily C, member 10" 0.20111924
TMED3 "na" "TMED3" "transmembrane emp24 protein transport domain containing 3" 0.2010553
IFI16 "na" "IFI16" "interferon, gamma-inducible protein 16" 0.20095778
TXNDC15 "na" "null" "null" 0.20077685
TTC26 "na" "TTC26" "tetratricopeptide repeat domain 26" 0.20032164
QPCT "na" "QPCT" "glutaminyl-peptide cyclotransferase (glutaminyl cyclase)" 0.20008326
COQ10B "na" "COQ10B" "coenzyme Q10 homolog B (S. cerevisiae)" 0.2000783
TMEM45A "na" "TMEM45A" "transmembrane protein 45A" 0.19990234
FLJ20920 "na" "FLJ20920" 0 0.1998867
SMS "na" "SMS" "spermine synthase" 0.19987091
CX3CR1 "na" "CX3CR1" "chemokine (C-X3-C motif) receptor 1" 0.1998045
ZNF267 "na" "ZNF267" "zinc finger protein 267" 0.19950385
KDELR1 "na" "KDELR1" "KDEL (Lys-Asp-Glu-Leu) endoplasmic reticulum protein retention receptor 1" 0.19936393
SPATA6 "na" "SPATA6" "spermatogenesis associated 6" 0.19936109
ARHGDIB "na" "ARHGDIB" "Rho GDP dissociation inhibitor (GDI) beta" 0.199235
ABHD5 "na" "ABHD5" "abhydrolase domain containing 5" 0.19911627
SEC61G "na" "SEC61G" "Sec61 gamma subunit" 0.19908918
HSPA2 "na" "HSPA2" "heat shock 70kDa protein 2" 0.19869411
EGFR "na" "EGFR" "epidermal growth factor receptor (erythroblastic leukemia viral (v-erb-b) oncogene homolog, avian)" 0.19864811
RBPMS "na" "RBPMS" "RNA binding protein with multiple splicing" 0.19856025
RAB23 "na" "RAB23" "RAB23, member RAS oncogene family" 0.19845726
CD46 "na" "CD46" "CD46 molecule, complement regulatory protein" 0.19842328
DUSP6 "na" "DUSP6" "dual specificity phosphatase 6" 0.19825213
MTHFS "na" "MTHFS" "5,10-methenyltetrahydrofolate synthetase (5-formyltetrahydrofolate cyclo-ligase)" 0.19814856
DDR2 "na" "DDR2" "discoidin domain receptor family, member 2" 0.19804414
HOPX "na" "null" "null" 0.1979058
ASAHL "na" "ASAHL" "N-acylsphingosine amidohydrolase (acid ceramidase)-like" 0.1978635
FHL3 "na" "FHL3" "four and a half LIM domains 3" 0.197657
PPAP2A "na" "PPAP2A" "phosphatidic acid phosphatase type 2A" 0.19764687
MUC1 "na" "MUC1" "mucin 1, cell surface associated" 0.19750115
GYS1 "na" "GYS1" "glycogen synthase 1 (muscle)" 0.1973933
PCBD1 "na" "PCBD1" "pterin-4 alpha-carbinolamine dehydratase/dimerization cofactor of hepatocyte nuclear factor 1 alpha (TCF1)" 0.19718322
NR1H3 "na" "NR1H3" "nuclear receptor subfamily 1, group H, member 3" 0.19716185
RRAS2 "na" "RRAS2" "related RAS viral (r-ras) oncogene homolog 2" 0.19711287
FAM38A "na" "FAM38A" "family with sequence similarity 38, member A" 0.19701372
HPRT1 "na" "HPRT1" "hypoxanthine phosphoribosyltransferase 1 (Lesch-Nyhan syndrome)" 0.19662856
EGLN3 "na" "EGLN3" "egl nine homolog 3 (C. elegans)" 0.196365
PTPN18 "na" "PTPN18" "protein tyrosine phosphatase, non-receptor type 18 (brain-derived)" 0.19628815
ALDH1A1 "na" "ALDH1A1" "aldehyde dehydrogenase 1 family, member A1" 0.19596331
BCKDHB "na" "BCKDHB" "branched chain keto acid dehydrogenase E1, beta polypeptide (maple syrup urine disease)" 0.19592886
CNN2 "na" "CNN2" "calponin 2" 0.19574611
CD180 "na" "CD180" "CD180 molecule" 0.19548354
CNN3 "na" "CNN3" "calponin 3, acidic" 0.19523785
C7orf42 "na" "C7ORF42" "chromosome 7 open reading frame 42" 0.19514675
DUSP3 "na" "DUSP3" "dual specificity phosphatase 3 (vaccinia virus phosphatase VH1-related)" 0.19511245
FOXJ1 "na" "FOXJ1" "forkhead box J1" 0.19465698
ACP6 "na" "ACP6" "acid phosphatase 6, lysophosphatidic" 0.19455284
SNAP23 "na" "SNAP23" "synaptosomal-associated protein, 23kDa" 0.19428529
BCL3 "na" "BCL3" "B-cell CLL/lymphoma 3" 0.19426559
TPM4 "na" "TPM4" "tropomyosin 4" 0.19419326
SOCS2 "na" "SOCS2" "suppressor of cytokine signaling 2" 0.19412969
YKT6 "na" "YKT6" "YKT6 v-SNARE homolog (S. cerevisiae)" 0.19392458
IFNGR2 "na" "IFNGR2" "interferon gamma receptor 2 (interferon gamma transducer 1)" 0.19372314
SUCLG2 "na" "SUCLG2" "succinate-CoA ligase, GDP-forming, beta subunit" 0.19366793
FAM105A "na" "FAM105A" "family with sequence similarity 105, member A" 0.1935908
NDUFA4L2 "na" "NDUFA4L2" "NADH dehydrogenase (ubiquinone) 1 alpha subcomplex, 4-like 2" 0.19358785
MAB21L1 "na" "MAB21L1" "mab-21-like 1 (C. elegans)" 0.19358185
CIB1 "na" "CIB1" "calcium and integrin binding 1 (calmyrin)" 0.19357322
RENBP "na" "RENBP" "renin binding protein" 0.19354312
LGI1 "na" "LGI1" "leucine-rich, glioma inactivated 1" 0.19354264
CXCL13 "na" "CXCL13" "chemokine (C-X-C motif) ligand 13 (B-cell chemoattractant)" 0.19335273
TAP1 "na" "TAP1" "transporter 1, ATP-binding cassette, sub-family B (MDR/TAP)" 0.19333924
ACSL5 "na" "ACSL5" "acyl-CoA synthetase long-chain family member 5" 0.19279183
RBM3 "na" "RBM3" "RNA binding motif (RNP1, RRM) protein 3" 0.19277087
GSTK1 "na" "GSTK1" "glutathione S-transferase kappa 1" 0.19261408
MKNK1 "na" "MKNK1" "MAP kinase interacting serine/threonine kinase 1" 0.19260915
IFIT3 "na" "IFIT3" "interferon-induced protein with tetratricopeptide repeats 3" 0.19248852
GALC "na" "GALC" "galactosylceramidase" 0.1924452
VAV1 "na" "VAV1" "vav 1 oncogene" 0.19243349
NUCB1 "na" "NUCB1" "nucleobindin 1" 0.192406
LIMK2 "na" "LIMK2" "LIM domain kinase 2" 0.19222166
CHST7 "na" "CHST7" "carbohydrate (N-acetylglucosamine 6-O) sulfotransferase 7" 0.192154
GLUL "na" "GLUL" "glutamate-ammonia ligase (glutamine synthetase)" 0.19205768
TMED2 "na" "TMED2" "transmembrane emp24 domain trafficking protein 2" 0.19203427
FRZB "na" "FRZB" "frizzled-related protein" 0.1920291
C17orf81 "na" "C17ORF81" "chromosome 17 open reading frame 81" 0.19202226
SLC22A5 "na" "SLC22A5" "solute carrier family 22 (organic cation transporter), member 5" 0.19183584
CENTD1 "na" "CENTD1" "centaurin, delta 1" 0.19170178
RGS4 "na" "RGS4" "regulator of G-protein signalling 4" 0.1915077
RAP2C "na" "RAP2C" "RAP2C, member of RAS oncogene family" 0.19149803
CAMK1 "na" "CAMK1" "calcium/calmodulin-dependent protein kinase I" 0.19145195
INSIG2 "na" "INSIG2" "insulin induced gene 2" 0.19138838
CD59 "na" "CD59" "CD59 molecule, complement regulatory protein" 0.1912229
MGAT4B "na" "MGAT4B" "mannosyl (alpha-1,3-)-glycoprotein beta-1,4-N-acetylglucosaminyltransferase, isozyme B" 0.19116499
RPL39L "na" "RPL39L" "ribosomal protein L39-like" 0.1911256
C9orf116 "na" "C9ORF116" "chromosome 9 open reading frame 116" 0.19110411
MIR16 "na" "MIR16" 0 0.1910015
TGFB2 "na" "TGFB2" "transforming growth factor, beta 2" 0.19089052
CAPZA2 "na" "CAPZA2" "capping protein (actin filament) muscle Z-line, alpha 2" 0.19087474
C20orf30 "na" "C20ORF30" "chromosome 20 open reading frame 30" 0.19081518
MARCH2 "na" "MARCH2" "membrane-associated ring finger (C3HC4) 2" 0.19070904
DDIT3 "na" "DDIT3" "DNA-damage-inducible transcript 3" 0.1906058
SAT1 "na" "SAT1" "spermidine/spermine N1-acetyltransferase 1" 0.19041139
NFKB1 "na" "NFKB1" "nuclear factor of kappa light polypeptide gene enhancer in B-cells 1 (p105)" 0.19039969
MICALL2 "na" "null" "null" 0.19026966
RYR3 "na" "RYR3" "ryanodine receptor 3" 0.19024266
PDIA4 "na" "PDIA4" "protein disulfide isomerase family A, member 4" 0.19019802
ITPKC "na" "ITPKC" "inositol 1,4,5-trisphosphate 3-kinase C" 0.19013421
TLN1 "na" "TLN1" "talin 1" 0.190121
LACTB2 "na" "LACTB2" "lactamase, beta 2" 0.19003448
IL15RA "na" "IL15RA" "interleukin 15 receptor, alpha" 0.1898992
SCML1 "na" "SCML1" "sex comb on midleg-like 1 (Drosophila)" 0.18981586
EMID1 "na" "EMID1" "EMI domain containing 1" 0.18981297
SCIN "na" "SCIN" "scinderin" 0.18977845
RPS6KA3 "na" "RPS6KA3" "ribosomal protein S6 kinase, 90kDa, polypeptide 3" 0.1896118
PLEKHF2 "na" "PLEKHF2" "pleckstrin homology domain containing, family F (with FYVE domain) member 2" 0.18957298
ISLR "na" "ISLR" "immunoglobulin superfamily containing leucine-rich repeat" 0.1895478
CARD9 "na" "CARD9" "caspase recruitment domain family, member 9" 0.18935102
CCL18 "na" "CCL18" "chemokine (C-C motif) ligand 18 (pulmonary and activation-regulated)" 0.18917422
TMEM51 "na" "TMEM51" "transmembrane protein 51" 0.18901736
DNASE2 "na" "DNASE2" "deoxyribonuclease II, lysosomal" 0.18892047
SPCS3 "na" "SPCS3" "signal peptidase complex subunit 3 homolog (S. cerevisiae)" 0.18863323
ART3 "na" "ART3" "ADP-ribosyltransferase 3" 0.18858024
CEBPG "na" "CEBPG" "CCAAT/enhancer binding protein (C/EBP), gamma" 0.18842697
CKLF "na" "CKLF" "chemokine-like factor" 0.18841167
DRG2 "na" "DRG2" "developmentally regulated GTP binding protein 2" 0.18831153
NOV "na" "NOV" "nephroblastoma overexpressed gene" 0.18823989
CST7 "na" "CST7" "cystatin F (leukocystatin)" 0.18821825
TLR4 "na" "TLR4" "toll-like receptor 4" 0.18821566
ZNF659 "na" "ZNF659" "zinc finger protein 659" 0.18818754
CIDEB "na" "CIDEB" "cell death-inducing DFFA-like effector b" 0.1881413
FKBP1A "na" "FKBP1A" "FK506 binding protein 1A, 12kDa" 0.18811993
LMNA "na" "LMNA" "lamin A/C" 0.1880786
RHBDF2 "na" "RHBDF2" "rhomboid 5 homolog 2 (Drosophila)" 0.18805201
SSBP2 "na" "SSBP2" "single-stranded DNA binding protein 2" 0.18790463
ADPGK "na" "ADPGK" "ADP-dependent glucokinase" 0.18780349
TMEM109 "na" "TMEM109" "transmembrane protein 109" 0.1876811
KCTD12 "na" "KCTD12" "potassium channel tetramerisation domain containing 12" 0.18762982
SQSTM1 "na" "SQSTM1" "sequestosome 1" 0.18717417
MED21 "na" "null" "null" 0.18709297
KCNN4 "na" "KCNN4" "potassium intermediate/small conductance calcium-activated channel, subfamily N, member 4" 0.18702194
HS2ST1 "na" "HS2ST1" "heparan sulfate 2-O-sulfotransferase 1" 0.18686034
WDR1 "na" "WDR1" "WD repeat domain 1" 0.18685693
SEC24D "na" "SEC24D" "SEC24 related gene family, member D (S. cerevisiae)" 0.18671629
SIL1 "na" "SIL1" "SIL1 homolog, endoplasmic reticulum chaperone (S. cerevisiae)" 0.18670619
MPP6 "na" "MPP6" "membrane protein, palmitoylated 6 (MAGUK p55 subfamily member 6)" 0.18655576
CD83 "na" "CD83" "CD83 molecule" 0.1865297
LDLR "na" "LDLR" "low density lipoprotein receptor (familial hypercholesterolemia)" 0.18651766
ECM1 "na" "ECM1" "extracellular matrix protein 1" 0.18621251
C9orf3 "na" "C9ORF3" "chromosome 9 open reading frame 3" 0.18615228
DDX58 "na" "DDX58" "DEAD (Asp-Glu-Ala-Asp) box polypeptide 58" 0.18600109
LAMC1 "na" "LAMC1" "laminin, gamma 1 (formerly LAMB2)" 0.1859963
ABHD11 "na" "ABHD11" "abhydrolase domain containing 11" 0.18588595
PSPH "na" "PSPH" "phosphoserine phosphatase" 0.18562536
BST1 "na" "BST1" "bone marrow stromal cell antigen 1" 0.18552412
NSUN5 "na" "NSUN5" "NOL1/NOP2/Sun domain family, member 5" 0.18532823
SELENBP1 "na" "SELENBP1" "selenium binding protein 1" 0.18531403
GJA1 "na" "GJA1" "gap junction protein, alpha 1, 43kDa (connexin 43)" 0.18508081
SPP1 "na" "SPP1" "secreted phosphoprotein 1 (osteopontin, bone sialoprotein I, early T-lymphocyte activation 1)" 0.18501525
GSTM4 "na" "GSTM4" "glutathione S-transferase M4" 0.18498375
MFAP5 "na" "MFAP5" "microfibrillar associated protein 5" 0.18478352
PF4 "na" "PF4" "platelet factor 4 (chemokine (C-X-C motif) ligand 4)" 0.1845154
RNASE3 "na" "RNASE3" "ribonuclease, RNase A family, 3 (eosinophil cationic protein)" 0.18435489
WEE1 "na" "WEE1" "WEE1 homolog (S. pombe)" 0.1842822
PHACTR2 "na" "PHACTR2" "phosphatase and actin regulator 2" 0.18424614
HEXA "na" "HEXA" "hexosaminidase A (alpha polypeptide)" 0.18418975
DENND3 "na" "DENND3" "DENN/MADD domain containing 3" 0.18398283
PKM2 "na" "PKM2" "pyruvate kinase, muscle" 0.18394908
SERPINB6 "na" "SERPINB6" "serpin peptidase inhibitor, clade B (ovalbumin), member 6" 0.18384826
MYH9 "na" "MYH9" "myosin, heavy chain 9, non-muscle" 0.18382978
MAN2B2 "na" "MAN2B2" "mannosidase, alpha, class 2B, member 2" 0.1837898
NKG7 "na" "NKG7" "natural killer cell group 7 sequence" 0.1837528
SIPA1L1 "na" "SIPA1L1" "signal-induced proliferation-associated 1 like 1" 0.1836813
RUNX3 "na" "RUNX3" "runt-related transcription factor 3" 0.18360834
GRIA1 "na" "GRIA1" "glutamate receptor, ionotropic, AMPA 1" 0.18356758
IL2RA "na" "IL2RA" "interleukin 2 receptor, alpha" 0.18343985
FZD1 "na" "FZD1" "frizzled homolog 1 (Drosophila)" 0.18342459
UBE1L "na" "UBE1L" "ubiquitin-activating enzyme E1-like" 0.18332738
IMPAD1 "na" "IMPAD1" "inositol monophosphatase domain containing 1" 0.1833182
THNSL2 "na" "null" "null" 0.1832225
ADCY7 "na" "ADCY7" "adenylate cyclase 7" 0.18308264
WIPF1 "na" "WIPF1" "WAS/WASL interacting protein family, member 1" 0.18303445
KIAA0895 "na" "KIAA0895" 0 0.1829153
SH3BGRL3 "na" "SH3BGRL3" "SH3 domain binding glutamic acid-rich protein like 3" 0.18268523
IFNGR1 "na" "IFNGR1" "interferon gamma receptor 1" 0.18263254
LTBR "na" "LTBR" "lymphotoxin beta receptor (TNFR superfamily, member 3)" 0.18262684
LGR4 "na" "LGR4" "leucine-rich repeat-containing G protein-coupled receptor 4" 0.18258055
PRKAA1 "na" "PRKAA1" "protein kinase, AMP-activated, alpha 1 catalytic subunit" 0.18249987
RALB "na" "RALB" "v-ral simian leukemia viral oncogene homolog B (ras related	GTP binding protein)" 0.1823113
C7 "na" "C7" "complement component 7" 0.18221852
TPST1 "na" "TPST1" "tyrosylprotein sulfotransferase 1" 0.18214905
AQP1 "na" "AQP1" "aquaporin 1 (Colton blood group)" 0.18204129
SVIL "na" "SVIL" "supervillin" 0.18204029
TNFRSF10B "na" "TNFRSF10B" "tumor necrosis factor receptor superfamily, member 10b" 0.18197632
IER5 "na" "IER5" "immediate early response 5" 0.18182486
S100A12 "na" "S100A12" "S100 calcium binding protein A12" 0.1817448
MED28 "na" "MED28" "mediator of RNA polymerase II transcription, subunit 28 homolog (S. cerevisiae)" 0.18167292
RNF19B "na" "null" "null" 0.1815732
VLDLR "na" "VLDLR" "very low density lipoprotein receptor" 0.18155777
PGK1 "na" "PGK1" "phosphoglycerate kinase 1" 0.18134513
ALDH1A3 "na" "ALDH1A3" "aldehyde dehydrogenase 1 family, member A3" 0.18127447
BNIP2 "na" "BNIP2" "BCL2/adenovirus E1B 19kDa interacting protein 2" 0.18124951
TP53AP1 "na" "TP53AP1" "TP53 activated protein 1" 0.18111087
C14orf45 "na" "C14ORF45" "chromosome 14 open reading frame 45" 0.18097538
GNA14 "na" "GNA14" "guanine nucleotide binding protein (G protein), alpha 14" 0.18083465
COTL1 "na" "COTL1" "coactosin-like 1 (Dictyostelium)" 0.18067952
IRF7 "na" "IRF7" "interferon regulatory factor 7" 0.1805057
C19orf10 "na" "C19ORF10" "chromosome 19 open reading frame 10" 0.18049929
KIAA0409 "na" "KIAA0409" "KIAA0409" 0.18027134
STAT1 "na" "STAT1" "signal transducer and activator of transcription 1, 91kDa" 0.18023194
LPHN2 "na" "LPHN2" "latrophilin 2" 0.18003587
TPBG "na" "TPBG" "trophoblast glycoprotein" 0.18002369
ARFIP1 "na" "ARFIP1" "ADP-ribosylation factor interacting protein 1 (arfaptin 1)" 0.17957132
LRRC6 "na" "LRRC6" "leucine rich repeat containing 6" 0.17945214
ENTPD1 "na" "ENTPD1" "ectonucleoside triphosphate diphosphohydrolase 1" 0.17935838
EHD4 "na" "EHD4" "EH-domain containing 4" 0.17930405
IL17RA "na" "IL17RA" "interleukin 17 receptor A" 0.17922541
C3orf14 "na" "C3ORF14" "chromosome 3 open reading frame 14" 0.17917654
STX3 "na" "STX3" "syntaxin 3" 0.17912118
EFNB2 "na" "EFNB2" "ephrin-B2" 0.17885567
SNX24 "na" "SNX24" "sorting nexing 24" 0.17862718
GLT8D2 "na" "GLT8D2" "glycosyltransferase 8 domain containing 2" 0.17856415
ITGA6 "na" "ITGA6" "integrin, alpha 6" 0.178442
RPAP3 "na" "null" "null" 0.17834318
DYRK3 "na" "DYRK3" "dual-specificity tyrosine-(Y)-phosphorylation regulated kinase 3" 0.17819618
HMGCL "na" "HMGCL" "3-hydroxymethyl-3-methylglutaryl-Coenzyme A lyase (hydroxymethylglutaricaciduria)" 0.1780547
MLF1 "na" "MLF1" "myeloid leukemia factor 1" 0.17793031
PPCDC "na" "PPCDC" "phosphopantothenoylcysteine decarboxylase" 0.1778706
TCTA "na" "TCTA" "T-cell leukemia translocation altered gene" 0.17786783
RAB33B "na" "RAB33B" "RAB33B, member RAS oncogene family" 0.17784533
CROT "na" "CROT" "carnitine O-octanoyltransferase" 0.1777229
DAP "na" "DAP" "death-associated protein" 0.17761022
FOSL2 "na" "FOSL2" "FOS-like antigen 2" 0.17754059
GAA "na" "GAA" "glucosidase, alpha	acid (Pompe disease, glycogen storage disease type II)" 0.17750071
CNIH4 "na" "CNIH4" "cornichon homolog 4 (Drosophila)" 0.17732245
ARTS-1 "na" "ARTS-1" 0 0.17729887
IGKV1-5 "na" "IGKV1-5" "immunoglobulin kappa variable 1-5" 0.1772702
TASP1 "na" "TASP1" "taspase, threonine aspartase, 1" 0.17726706
ZNF468 "na" "ZNF468" "zinc finger protein 468" 0.1771245
NUP37 "na" "NUP37" "nucleoporin 37kDa" 0.17709573
SLC47A1 "na" "null" "null" 0.17702393
ME1 "na" "ME1" "malic enzyme 1, NADP(+)-dependent, cytosolic" 0.17692907
SSX2IP "na" "SSX2IP" "synovial sarcoma, X breakpoint 2 interacting protein" 0.17692569
HOXC6 "na" "HOXC6" "homeobox C6" 0.17690644
THAP1 "na" "THAP1" "THAP domain containing, apoptosis associated protein 1" 0.17686015
CYB561D2 "na" "CYB561D2" "cytochrome b-561 domain containing 2" 0.17685208
USP25 "na" "USP25" "ubiquitin specific peptidase 25" 0.1766802
EGF "na" "EGF" "epidermal growth factor (beta-urogastrone)" 0.17662282
RNF7 "na" "RNF7" "ring finger protein 7" 0.17658357
UEVLD "na" "UEVLD" "UEV and lactate/malate dehyrogenase domains" 0.1765228
LPPR4 "na" "LPPR4" 0 0.17631355
IDH3A "na" "IDH3A" "isocitrate dehydrogenase 3 (NAD+) alpha" 0.17614433
TRIP10 "na" "TRIP10" "thyroid hormone receptor interactor 10" 0.1761096
LIMS1 "na" "LIMS1" "LIM and senescent cell antigen-like domains 1" 0.17605062
GNG11 "na" "GNG11" "guanine nucleotide binding protein (G protein), gamma 11" 0.1759155
C9orf9 "na" "C9ORF9" "chromosome 9 open reading frame 9" 0.17585431
CYB5B "na" "CYB5B" "cytochrome b5 type B (outer mitochondrial membrane)" 0.1757972
TM9SF1 "na" "TM9SF1" "transmembrane 9 superfamily member 1" 0.17579696
GM2A "na" "GM2A" "GM2 ganglioside activator" 0.1756392
GAS7 "na" "GAS7" "growth arrest-specific 7" 0.17563358
EFNA4 "na" "EFNA4" "ephrin-A4" 0.17562169
MINA "na" "MINA" "MYC induced nuclear antigen" 0.17552762
WNT5A "na" "WNT5A" "wingless-type MMTV integration site family, member 5A" 0.17552093
BTN3A2 "na" "BTN3A2" "butyrophilin, subfamily 3, member A2" 0.17548253
TNFSF12 "na" "TNFSF12" "tumor necrosis factor (ligand) superfamily, member 12" 0.17542395
FAM50B "na" "FAM50B" "family with sequence similarity 50, member B" 0.1752982
CSNK1D "na" "CSNK1D" "casein kinase 1, delta" 0.17526515
FAM18B "na" "FAM18B" "family with sequence similarity 18, member B" 0.17522946
MRPL17 "na" "MRPL17" "mitochondrial ribosomal protein L17" 0.17506145
MYO1E "na" "MYO1E" "myosin IE" 0.17503946
PTPN9 "na" "PTPN9" "protein tyrosine phosphatase, non-receptor type 9" 0.17493193
ORMDL2 "na" "ORMDL2" "ORM1-like 2 (S. cerevisiae)" 0.1747018
REXO2 "na" "REXO2" "REX2, RNA exonuclease 2 homolog (S. cerevisiae)" 0.17447336
F2RL1 "na" "F2RL1" "coagulation factor II (thrombin) receptor-like 1" 0.1744635
ALDH7A1 "na" "ALDH7A1" "aldehyde dehydrogenase 7 family, member A1" 0.17432046
FMO4 "na" "FMO4" "flavin containing monooxygenase 4" 0.17423713
PLAT "na" "PLAT" "plasminogen activator, tissue" 0.17398387
SULF1 "na" "SULF1" "sulfatase 1" 0.17387329
TMEM48 "na" "TMEM48" "transmembrane protein 48" 0.17386879
HK3 "na" "HK3" "hexokinase 3 (white cell)" 0.17384475
RAB8B "na" "RAB8B" "RAB8B, member RAS oncogene family" 0.17376329
PTPLA "na" "PTPLA" "protein tyrosine phosphatase-like (proline instead of catalytic arginine), member A" 0.1736805
CLIP1 "na" "null" "null" 0.17364259
TIMP2 "na" "TIMP2" "TIMP metallopeptidase inhibitor 2" 0.1735538
GGCX "na" "GGCX" "gamma-glutamyl carboxylase" 0.17352913
EGR3 "na" "EGR3" "early growth response 3" 0.17346449
OBFC1 "na" "OBFC1" "oligonucleotide/oligosaccharide-binding fold containing 1" 0.1734565
SSR1 "na" "SSR1" "signal sequence receptor, alpha (translocon-associated protein alpha)" 0.17345053
GPX3 "na" "GPX3" "glutathione peroxidase 3 (plasma)" 0.17304336
ANXA11 "na" "ANXA11" "annexin A11" 0.17304105
ANAPC10 "na" "ANAPC10" "anaphase promoting complex subunit 10" 0.17295857
STXBP2 "na" "STXBP2" "syntaxin binding protein 2" 0.17294163
C5orf28 "na" "C5ORF28" "chromosome 5 open reading frame 28" 0.17262925
HLA-C "na" "HLA-C" "major histocompatibility complex, class I, C" 0.17259814
ILK "na" "ILK" "integrin-linked kinase" 0.17254256
BCAP29 "na" "BCAP29" "B-cell receptor-associated protein 29" 0.17244609
MGC70863 "na" "MGC70863" 0 0.17243804
MAF "na" "MAF" "v-maf musculoaponeurotic fibrosarcoma oncogene homolog (avian)" 0.1723729
TBC1D2B "na" "TBC1D2B" "TBC1 domain family, member 2B" 0.17235927
NOX4 "na" "NOX4" "NADPH oxidase 4" 0.1722538
PDGFA "na" "PDGFA" "platelet-derived growth factor alpha polypeptide" 0.17217006
ETNK1 "na" "ETNK1" "ethanolamine kinase 1" 0.1718316
SLC10A3 "na" "SLC10A3" "solute carrier family 10 (sodium/bile acid cotransporter family), member 3" 0.1717781
MERTK "na" "MERTK" "c-mer proto-oncogene tyrosine kinase" 0.17169024
PTPN2 "na" "PTPN2" "protein tyrosine phosphatase, non-receptor type 2" 0.17168005
COMMD8 "na" "COMMD8" "COMM domain containing 8" 0.1713218
RCN3 "na" "RCN3" "reticulocalbin 3, EF-hand calcium binding domain" 0.17115568
SELL "na" "SELL" "selectin L (lymphocyte adhesion molecule 1)" 0.17110583
HSPB2 "na" "HSPB2" "heat shock 27kDa protein 2" 0.17099528
GBE1 "na" "GBE1" "glucan (1,4-alpha-), branching enzyme 1 (glycogen branching enzyme, Andersen disease, glycogen storage disease type IV)" 0.17067598
C1QTNF1 "na" "C1QTNF1" "C1q and tumor necrosis factor related protein 1" 0.17057121
ARHGAP25 "na" "ARHGAP25" "Rho GTPase activating protein 25" 0.17048486
CYB561 "na" "CYB561" "cytochrome b-561" 0.17048109
TMCO3 "na" "TMCO3" "transmembrane and coiled-coil domains 3" 0.17047143
TMED7 "na" "TMED7" "transmembrane emp24 protein transport domain containing 7" 0.17035657
LAMB3 "na" "LAMB3" "laminin, beta 3" 0.1702279
G6PD "na" "G6PD" "glucose-6-phosphate dehydrogenase" 0.17003395
IGFBP5 "na" "IGFBP5" "insulin-like growth factor binding protein 5" 0.16988549
PVRL2 "na" "PVRL2" "poliovirus receptor-related 2 (herpesvirus entry mediator B)" 0.16987781
EFHC2 "na" "EFHC2" "EF-hand domain (C-terminal) containing 2" 0.16983525
ST6GALNAC5 "na" "ST6GALNAC5" "ST6 (alpha-N-acetyl-neuraminyl-2,3-beta-galactosyl-1,3)-N-acetylgalactosaminide alpha-2,6-sialyltransferase 5" 0.16979128
TAX1BP3 "na" "TAX1BP3" "Tax1 (human T-cell leukemia virus type I) binding protein 3" 0.1697192
RCAN2 "na" "null" "null" 0.16962148
CD47 "na" "CD47" "CD47 molecule" 0.16962005
PXMP3 "na" "PXMP3" "peroxisomal membrane protein 3, 35kDa (Zellweger syndrome)" 0.1695598
AK2 "na" "AK2" "adenylate kinase 2" 0.16940947
CALD1 "na" "CALD1" "caldesmon 1" 0.16932517
MAPKAPK3 "na" "MAPKAPK3" "mitogen-activated protein kinase-activated protein kinase 3" 0.16919097
KLF10 "na" "KLF10" "Kruppel-like factor 10" 0.16899107
SRD5A1 "na" "SRD5A1" "steroid-5-alpha-reductase, alpha polypeptide 1 (3-oxo-5 alpha-steroid delta 4-dehydrogenase alpha 1)" 0.1689696
ZNF557 "na" "ZNF557" "zinc finger protein 557" 0.16894214
MAPK13 "na" "MAPK13" "mitogen-activated protein kinase 13" 0.16890796
HSPB1 "na" "HSPB1" "heat shock 27kDa protein 1" 0.16887125
HBEGF "na" "HBEGF" "heparin-binding EGF-like growth factor" 0.16874671
FXC1 "na" "FXC1" "fracture callus 1 homolog (rat)" 0.16869701
ACN9 "na" "ACN9" "ACN9 homolog (S. cerevisiae)" 0.16860464
KLF4 "na" "KLF4" "Kruppel-like factor 4 (gut)" 0.16857329
RAMP1 "na" "RAMP1" "receptor (calcitonin) activity modifying protein 1" 0.16854045
TFPT "na" "TFPT" "TCF3 (E2A) fusion partner (in childhood Leukemia)" 0.16827232
IL2RG "na" "IL2RG" "interleukin 2 receptor, gamma (severe combined immunodeficiency)" 0.16827099
SDS "na" "SDS" "serine dehydratase" 0.16819532
TRAM2 "na" "TRAM2" "translocation associated membrane protein 2" 0.16819103
FPRL2 "na" "FPRL2" "formyl peptide receptor-like 2" 0.1681337
BDH1 "na" "BDH1" "3-hydroxybutyrate dehydrogenase, type 1" 0.16808839
CLCF1 "na" "CLCF1" "cardiotrophin-like cytokine factor 1" 0.16803418
PEX3 "na" "PEX3" "peroxisomal biogenesis factor 3" 0.16798452
MAP3K5 "na" "MAP3K5" "mitogen-activated protein kinase kinase kinase 5" 0.16798179
TMED1 "na" "TMED1" "transmembrane emp24 protein transport domain containing 1" 0.1679335
RPE65 "na" "RPE65" "retinal pigment epithelium-specific protein 65kDa" 0.1677202
IFNAR1 "na" "IFNAR1" "interferon (alpha, beta and omega) receptor 1" 0.16752212
TAF12 "na" "TAF12" "TAF12 RNA polymerase II, TATA box binding protein (TBP)-associated factor, 20kDa" 0.1674983
PELO "na" "PELO" "pelota homolog (Drosophila)" 0.16744706
APOC1 "na" "APOC1" "apolipoprotein C-I" 0.16744205
ITGA4 "na" "ITGA4" "integrin, alpha 4 (antigen CD49D, alpha 4 subunit of VLA-4 receptor)" 0.16741922
C9orf167 "na" "null" "null" 0.16734861
DPY19L4 "na" "DPY19L4" "dpy-19-like 4 (C. elegans)" 0.16722964
ABCA1 "na" "ABCA1" "ATP-binding cassette, sub-family A (ABC1), member 1" 0.16717198
ST6GALNAC4 "na" "ST6GALNAC4" "ST6 (alpha-N-acetyl-neuraminyl-2,3-beta-galactosyl-1,3)-N-acetylgalactosaminide alpha-2,6-sialyltransferase 4" 0.16702494
GAL3ST4 "na" "GAL3ST4" "galactose-3-O-sulfotransferase 4" 0.16695501
GPSM3 "na" "GPSM3" "G-protein signalling modulator 3 (AGS3-like, C. elegans)" 0.16692579
FAM119B "na" "FAM119B" "family with sequence similarity 119, member B" 0.16681983
RGS19 "na" "RGS19" "regulator of G-protein signalling 19" 0.16676922
CHCHD7 "na" "CHCHD7" "coiled-coil-helix-coiled-coil-helix domain containing 7" 0.16675963
PTPRO "na" "PTPRO" "protein tyrosine phosphatase, receptor type, O" 0.16671035
HCCS "na" "HCCS" "holocytochrome c synthase (cytochrome c heme-lyase)" 0.16669902
STAT5A "na" "STAT5A" "signal transducer and activator of transcription 5A" 0.16665074
PSTPIP2 "na" "PSTPIP2" "proline-serine-threonine phosphatase interacting protein 2" 0.1665387
TEAD3 "na" "TEAD3" "TEA domain family member 3" 0.16642433
HOXA5 "na" "HOXA5" "homeobox A5" 0.16635592
TBC1D19 "na" "TBC1D19" "TBC1 domain family, member 19" 0.16626894
APRT "na" "APRT" "adenine phosphoribosyltransferase" 0.16623722
PDZD2 "na" "PDZD2" "PDZ domain containing 2" 0.1661948
SERPINA5 "na" "SERPINA5" "serpin peptidase inhibitor, clade A (alpha-1 antiproteinase, antitrypsin), member 5" 0.1660703
OXTR "na" "OXTR" "oxytocin receptor" 0.16604567
ITGAX "na" "ITGAX" "integrin, alpha X (complement component 3 receptor 4 subunit)" 0.16597976
ARPC4 "na" "ARPC4" "actin related protein 2/3 complex, subunit 4, 20kDa" 0.16590373
RAB38 "na" "RAB38" "RAB38, member RAS oncogene family" 0.1657686
PLOD1 "na" "PLOD1" "procollagen-lysine 1, 2-oxoglutarate 5-dioxygenase 1" 0.16573566
MMP2 "na" "MMP2" "matrix metallopeptidase 2 (gelatinase A, 72kDa gelatinase, 72kDa type IV collagenase)" 0.16554974
PSRC1 "na" "PSRC1" "proline/serine-rich coiled-coil 1" 0.16543357
STAT6 "na" "STAT6" "signal transducer and activator of transcription 6, interleukin-4 induced" 0.16543274
MPZL2 "na" "null" "null" 0.16542462
POLR2L "na" "POLR2L" "polymerase (RNA) II (DNA directed) polypeptide L, 7.6kDa" 0.16540185
ITPKB "na" "ITPKB" "inositol 1,4,5-trisphosphate 3-kinase B" 0.16537662
TCTN1 "na" "null" "null" 0.16534215
WDR61 "na" "WDR61" "WD repeat domain 61" 0.1652966
TMEM38B "na" "TMEM38B" "transmembrane protein 38B" 0.16519833
PARP8 "na" "PARP8" "poly (ADP-ribose) polymerase family, member 8" 0.16501999
LGMN "na" "LGMN" "legumain" 0.16484863
DERL2 "na" "DERL2" "Der1-like domain family, member 2" 0.16480148
NECAP2 "na" "NECAP2" "NECAP endocytosis associated 2" 0.16456197
HLA-E "na" "HLA-E" "major histocompatibility complex, class I, E" 0.16447622
SEC14L2 "na" "SEC14L2" "SEC14-like 2 (S. cerevisiae)" 0.16438833
MAP1LC3C "na" "MAP1LC3C" "microtubule-associated protein 1 light chain 3 gamma" 0.16422649
SLC12A2 "na" "SLC12A2" "solute carrier family 12 (sodium/potassium/chloride transporters), member 2" 0.16407025
CD1D "na" "CD1D" "CD1d molecule" 0.16391833
C12orf49 "na" "C12ORF49" "chromosome 12 open reading frame 49" 0.16387342
MIPEP "na" "MIPEP" "mitochondrial intermediate peptidase" 0.16386333
CPEB1 "na" "CPEB1" "cytoplasmic polyadenylation element binding protein 1" 0.16383813
ZDHHC24 "na" "ZDHHC24" "zinc finger, DHHC-type containing 24" 0.16362412
PTAFR "na" "PTAFR" "platelet-activating factor receptor" 0.16358392
FDXR "na" "FDXR" "ferredoxin reductase" 0.16355643
C11orf17 "na" "C11ORF17" "chromosome 11 open reading frame 17" 0.1635488
LY6E "na" "LY6E" "lymphocyte antigen 6 complex, locus E" 0.16351654
CSGlcA-T "na" "CSGLCA-T" 0 0.16339633
BCL2L1 "na" "BCL2L1" "BCL2-like 1" 0.16313621
LRRC23 "na" "LRRC23" "leucine rich repeat containing 23" 0.16311705
GRN "na" "GRN" "granulin" 0.1627112
CHSY1 "na" "CHSY1" "carbohydrate (chondroitin) synthase 1" 0.16257018
PNO1 "na" "null" "null" 0.16256341
ATP2B1 "na" "ATP2B1" "ATPase, Ca++ transporting, plasma membrane 1" 0.16256073
RPE "na" "RPE" "ribulose-5-phosphate-3-epimerase" 0.1624695
TRPV2 "na" "TRPV2" "transient receptor potential cation channel, subfamily V, member 2" 0.16245854
SIGLEC7 "na" "SIGLEC7" "sialic acid binding Ig-like lectin 7" 0.16234432
TMEM2 "na" "TMEM2" "transmembrane protein 2" 0.16225481
HERPUD1 "na" "HERPUD1" "homocysteine-inducible, endoplasmic reticulum stress-inducible, ubiquitin-like domain member 1" 0.16224933
MAP3K6 "na" "MAP3K6" "mitogen-activated protein kinase kinase kinase 6" 0.16215914
RER1 "na" "RER1" "RER1 retention in endoplasmic reticulum 1 homolog (S. cerevisiae)" 0.16206646
C1orf144 "na" "C1ORF144" "chromosome 1 open reading frame 144" 0.16197132
MATN2 "na" "MATN2" "matrilin 2" 0.16196772
PRNP "na" "PRNP" "prion protein (p27-30) (Creutzfeldt-Jakob disease, Gerstmann-Strausler-Scheinker syndrome, fatal familial insomnia)" 0.16191447
DTNA "na" "DTNA" "dystrobrevin, alpha" 0.1618199
PMAIP1 "na" "PMAIP1" "phorbol-12-myristate-13-acetate-induced protein 1" 0.16180858
CCL7 "na" "CCL7" "chemokine (C-C motif) ligand 7" 0.16171442
PHLDA2 "na" "PHLDA2" "pleckstrin homology-like domain, family A, member 2" 0.16168554
JAK2 "na" "JAK2" "Janus kinase 2 (a protein tyrosine kinase)" 0.16160508
GMPPA "na" "GMPPA" "GDP-mannose pyrophosphorylase A" 0.1616013
FLJ11151 "na" "FLJ11151" 0 0.16159225
ARHGAP6 "na" "ARHGAP6" "Rho GTPase activating protein 6" 0.16150583
FAM62A "na" "FAM62A" "family with sequence similarity 62 (C2 domain containing), member A" 0.1613536
ZMAT3 "na" "ZMAT3" "zinc finger, matrin type 3" 0.16121927
ATG5 "na" "ATG5" "ATG5 autophagy related 5 homolog (S. cerevisiae)" 0.16119005
MSX1 "na" "MSX1" "msh homeobox homolog 1 (Drosophila)" 0.16111517
DNALI1 "na" "DNALI1" "dynein, axonemal, light intermediate chain 1" 0.16109604
KCNJ2 "na" "KCNJ2" "potassium inwardly-rectifying channel, subfamily J, member 2" 0.16109063
SLC4A4 "na" "SLC4A4" "solute carrier family 4, sodium bicarbonate cotransporter, member 4" 0.16102017
ELN "na" "ELN" "elastin (supravalvular aortic stenosis, Williams-Beuren syndrome)" 0.16100572
MRPL35 "na" "MRPL35" "mitochondrial ribosomal protein L35" 0.16100426
LAMB2 "na" "LAMB2" "laminin, beta 2 (laminin S)" 0.1609576
IFI44L "na" "IFI44L" "interferon-induced protein 44-like" 0.16092291
TMEM132A "na" "TMEM132A" "transmembrane protein 132A" 0.1609096
LDHA "na" "LDHA" "lactate dehydrogenase A" 0.16085063
PLXND1 "na" "PLXND1" "plexin D1" 0.16082092
LMAN2 "na" "LMAN2" "lectin, mannose-binding 2" 0.16081938
FKBP14 "na" "FKBP14" "FK506 binding protein 14, 22 kDa" 0.16071366
FADS3 "na" "FADS3" "fatty acid desaturase 3" 0.16051488
LHFP "na" "LHFP" "lipoma HMGIC fusion partner" 0.16048898
ADSS "na" "ADSS" "adenylosuccinate synthase" 0.16046819
CXCL12 "na" "CXCL12" "chemokine (C-X-C motif) ligand 12 (stromal cell-derived factor 1)" 0.16040377
IFI6 "na" "IFI6" "interferon, alpha-inducible protein 6" 0.16040263
CYB5R4 "na" "CYB5R4" "cytochrome b5 reductase 4" 0.16036324
FLJ22167 "na" "null" "null" 0.16034569
FNDC4 "na" "FNDC4" "fibronectin type III domain containing 4" 0.16026315
LRRC15 "na" "LRRC15" "leucine rich repeat containing 15" 0.16011354
LAT2 "na" "LAT2" "linker for activation of T cells family, member 2" 0.15977253
CREM "na" "CREM" "cAMP responsive element modulator" 0.15973046
CD72 "na" "CD72" "CD72 molecule" 0.15972605
HLA-G "na" "HLA-G" "HLA-G histocompatibility antigen, class I, G" 0.15965202
MRPL13 "na" "MRPL13" "mitochondrial ribosomal protein L13" 0.15958227
SGEF "na" "SGEF" 0 0.15954998
ADRB2 "na" "ADRB2" "adrenergic, beta-2-, receptor, surface" 0.15947239
ANKRD25 "na" "ANKRD25" "ankyrin repeat domain 25" 0.159462
CCL4 "na" "CCL4" "chemokine (C-C motif) ligand 4" 0.15942891
CHMP2B "na" "CHMP2B" "chromatin modifying protein 2B" 0.15930814
TUBA4A "na" "null" "null" 0.15929186
TSPAN6 "na" "TSPAN6" "tetraspanin 6" 0.15928224
FKBP10 "na" "FKBP10" "FK506 binding protein 10, 65 kDa" 0.15920374
MRPS30 "na" "MRPS30" "mitochondrial ribosomal protein S30" 0.15914331
CASP6 "na" "CASP6" "caspase 6, apoptosis-related cysteine peptidase" 0.15896763
TMEM43 "na" "TMEM43" "transmembrane protein 43" 0.15893932
TRADD "na" "TRADD" "TNFRSF1A-associated via death domain" 0.15886661
CBR3 "na" "CBR3" "carbonyl reductase 3" 0.15886505
MAN2B1 "na" "MAN2B1" "mannosidase, alpha, class 2B, member 1" 0.15883143
ACP2 "na" "ACP2" "acid phosphatase 2, lysosomal" 0.15881833
FLVCR2 "na" "null" "null" 0.15872349
SLC26A2 "na" "SLC26A2" "solute carrier family 26 (sulfate transporter), member 2" 0.15855041
FLJ14213 "na" "FLJ14213" 0 0.15843642
PXMP4 "na" "PXMP4" "peroxisomal membrane protein 4, 24kDa" 0.1584075
GIMAP5 "na" "GIMAP5" "GTPase, IMAP family member 5" 0.1583319
SIPA1 "na" "SIPA1" "signal-induced proliferation-associated gene 1" 0.15829852
C1orf80 "na" "C1ORF80" "chromosome 1 open reading frame 80" 0.15818381
EPHA2 "na" "EPHA2" "EPH receptor A2" 0.15812892
FGF2 "na" "FGF2" "fibroblast growth factor 2 (basic)" 0.15806676
ZFP36L1 "na" "ZFP36L1" "zinc finger protein 36, C3H type-like 1" 0.15805581
MFSD5 "na" "MFSD5" "major facilitator superfamily domain containing 5" 0.15799938
GYG2 "na" "GYG2" "glycogenin 2" 0.15794294
GPX7 "na" "GPX7" "glutathione peroxidase 7" 0.1579003
IQWD1 "na" "IQWD1" "IQ motif and WD repeats 1" 0.15779297
SAR1B "na" "SAR1B" "SAR1 gene homolog B (S. cerevisiae)" 0.15772429
RFC2 "na" "RFC2" "replication factor C (activator 1) 2, 40kDa" 0.15759382
IFT57 "na" "IFT57" "intraflagellar transport 57 homolog (Chlamydomonas)" 0.15753919
ST6GALNAC2 "na" "ST6GALNAC2" "ST6 (alpha-N-acetyl-neuraminyl-2,3-beta-galactosyl-1,3)-N-acetylgalactosaminide alpha-2,6-sialyltransferase 2" 0.15745574
ACY1 "na" "ACY1" "aminoacylase 1" 0.15745313
UGP2 "na" "UGP2" "UDP-glucose pyrophosphorylase 2" 0.15738411
SLC24A6 "na" "SLC24A6" "solute carrier family 24 (sodium/potassium/calcium exchanger), member 6" 0.15732278
RECQL "na" "RECQL" "RecQ protein-like (DNA helicase Q1-like)" 0.15731177
FBXO3 "na" "FBXO3" "F-box protein 3" 0.15727422
CASP3 "na" "CASP3" "caspase 3, apoptosis-related cysteine peptidase" 0.15725909
C7orf49 "na" "C7ORF49" "chromosome 7 open reading frame 49" 0.15716907
C12orf4 "na" "C12ORF4" "chromosome 12 open reading frame 4" 0.15716183
COL4A1 "na" "COL4A1" "collagen, type IV, alpha 1" 0.15709148
IDS "na" "IDS" "iduronate 2-sulfatase (Hunter syndrome)" 0.15700603
PARP3 "na" "PARP3" "poly (ADP-ribose) polymerase family, member 3" 0.15698361
RTCD1 "na" "RTCD1" "RNA terminal phosphate cyclase domain 1" 0.15693785
DFNA5 "na" "DFNA5" "deafness, autosomal dominant 5" 0.1568964
PYROXD1 "na" "null" "null" 0.15687703
VWA1 "na" "VWA1" "von Willebrand factor A domain containing 1" 0.15680271
SLC2A9 "na" "SLC2A9" "solute carrier family 2 (facilitated glucose transporter), member 9" 0.1566799
ORAI3 "na" "null" "null" 0.15663654
RIN3 "na" "RIN3" "Ras and Rab interactor 3" 0.15662065
LRRC32 "na" "LRRC32" "leucine rich repeat containing 32" 0.15660708
PADI2 "na" "PADI2" "peptidyl arginine deiminase, type II" 0.1565024
GCNT1 "na" "GCNT1" "glucosaminyl (N-acetyl) transferase 1, core 2 (beta-1,6-N-acetylglucosaminyltransferase)" 0.15637644
DSCR2 "na" "DSCR2" "Down syndrome critical region gene 2" 0.1561381
FMNL1 "na" "FMNL1" "formin-like 1" 0.15607178
COL5A3 "na" "COL5A3" "collagen, type V, alpha 3" 0.15569516
ZC3H12A "na" "ZC3H12A" "zinc finger CCCH-type containing 12A" 0.15565786
ANXA5 "na" "ANXA5" "annexin A5" 0.15559997
MBD4 "na" "MBD4" "methyl-CpG binding domain protein 4" 0.15551412
SLC35E3 "na" "SLC35E3" "solute carrier family 35, member E3" 0.15541354
RRM2 "na" "RRM2" "ribonucleotide reductase M2 polypeptide" 0.15524933
P4HA1 "na" "P4HA1" "procollagen-proline, 2-oxoglutarate 4-dioxygenase (proline 4-hydroxylase), alpha polypeptide I" 0.15524785
SDHD "na" "SDHD" "succinate dehydrogenase complex, subunit D, integral membrane protein" 0.15523691
HNMT "na" "HNMT" "histamine N-methyltransferase" 0.15521735
ECOP "na" "ECOP" 0 0.15517333
CES1 "na" "CES1" "carboxylesterase 1 (monocyte/macrophage serine esterase 1)" 0.1550222
C6orf66 "na" "C6ORF66" "chromosome 6 open reading frame 66" 0.15492617
HSD17B11 "na" "null" "null" 0.1548271
DHCR24 "na" "DHCR24" "24-dehydrocholesterol reductase" 0.15477903
TM2D1 "na" "TM2D1" "TM2 domain containing 1" 0.15470207
PIM1 "na" "PIM1" "pim-1 oncogene" 0.15466139
MOSPD2 "na" "MOSPD2" "motile sperm domain containing 2" 0.15457305
LGALS3BP "na" "LGALS3BP" "lectin, galactoside-binding, soluble, 3 binding protein" 0.1545386
SUMO3 "na" "SUMO3" "SMT3 suppressor of mif two 3 homolog 3 (S. cerevisiae)" 0.15445432
TMEM49 "na" "TMEM49" "transmembrane protein 49" 0.15440637
SEPX1 "na" "SEPX1" "selenoprotein X, 1" 0.15438256
PNPO "na" "PNPO" "pyridoxamine 5'-phosphate oxidase" 0.15431033
RP2 "na" "RP2" "retinitis pigmentosa 2 (X-linked recessive)" 0.15427421
MCCC2 "na" "MCCC2" "methylcrotonoyl-Coenzyme A carboxylase 2 (beta)" 0.1541504
TMED5 "na" "TMED5" "transmembrane emp24 protein transport domain containing 5" 0.15411985
APEH "na" "APEH" "N-acylaminoacyl-peptide hydrolase" 0.15409249
CD36 "na" "CD36" "CD36 molecule (thrombospondin receptor)" 0.15381548
CDR2 "na" "CDR2" "cerebellar degeneration-related protein 2, 62kDa" 0.1538108
SLCO1C1 "na" "SLCO1C1" "solute carrier organic anion transporter family, member 1C1" 0.1537962
CD9 "na" "CD9" "CD9 molecule" 0.15372986
TICAM1 "na" "TICAM1" "toll-like receptor adaptor molecule 1" 0.15369606
C9orf46 "na" "C9ORF46" "chromosome 9 open reading frame 46" 0.15356308
LRP10 "na" "LRP10" "low density lipoprotein receptor-related protein 10" 0.15325728
PTHLH "na" "PTHLH" "parathyroid hormone-like hormone" 0.15309456
SERTAD3 "na" "SERTAD3" "SERTA domain containing 3" 0.15300319
PPP1R13L "na" "PPP1R13L" "protein phosphatase 1, regulatory (inhibitor) subunit 13 like" 0.15299582
ZNF576 "na" "ZNF576" "zinc finger protein 576" 0.15297413
MAPK9 "na" "MAPK9" "mitogen-activated protein kinase 9" 0.15284032
PKD2 "na" "PKD2" "polycystic kidney disease 2 (autosomal dominant)" 0.15251125
NIT2 "na" "NIT2" "nitrilase family, member 2" 0.15230018
SNUPN "na" "SNUPN" "snurportin 1" 0.15221441
SEMA3C "na" "SEMA3C" "sema domain, immunoglobulin domain (Ig), short basic domain, secreted, (semaphorin) 3C" 0.1520302
LANCL2 "na" "LANCL2" "LanC lantibiotic synthetase component C-like 2 (bacterial)" 0.1518793
PGAM2 "na" "PGAM2" "phosphoglycerate mutase 2 (muscle)" 0.15182588
MPP5 "na" "MPP5" "membrane protein, palmitoylated 5 (MAGUK p55 subfamily member 5)" 0.15179513
UCP2 "na" "UCP2" "uncoupling protein 2 (mitochondrial, proton carrier)" 0.15176879
TMEM165 "na" "TMEM165" "transmembrane protein 165" 0.15175928
TXNDC9 "na" "TXNDC9" "thioredoxin domain containing 9" 0.15175003
AMD1 "na" "AMD1" "adenosylmethionine decarboxylase 1" 0.15169533
EIF4E2 "na" "EIF4E2" "eukaryotic translation initiation factor 4E member 2" 0.15161785
THBS4 "na" "THBS4" "thrombospondin 4" 0.15159206
NFKBIE "na" "NFKBIE" "nuclear factor of kappa light polypeptide gene enhancer in B-cells inhibitor, epsilon" 0.1513912
EGR1 "na" "EGR1" "early growth response 1" 0.15134408
OASL "na" "OASL" "2'-5'-oligoadenylate synthetase-like" 0.15124756
COL21A1 "na" "COL21A1" "collagen, type XXI, alpha 1" 0.15121865
CLIC2 "na" "CLIC2" "chloride intracellular channel 2" 0.15082087
MPV17 "na" "MPV17" "MpV17 mitochondrial inner membrane protein" 0.15064953
ST14 "na" "ST14" "suppression of tumorigenicity 14 (colon carcinoma)" 0.15062356
SIGIRR "na" "SIGIRR" "single immunoglobulin and toll-interleukin 1 receptor (TIR) domain" 0.15054747
DNPEP "na" "DNPEP" "aspartyl aminopeptidase" 0.15046133
KDELR2 "na" "KDELR2" "KDEL (Lys-Asp-Glu-Leu) endoplasmic reticulum protein retention receptor 2" 0.15036482
TNIP1 "na" "TNIP1" "TNFAIP3 interacting protein 1" 0.15015836
STT3A "na" "STT3A" "STT3, subunit of the oligosaccharyltransferase complex, homolog A (S. cerevisiae)" 0.15012552
RAB21 "na" "RAB21" "RAB21, member RAS oncogene family" 0.1500342
NCK1 "na" "NCK1" "NCK adaptor protein 1" 0.14995168
MAPK1 "na" "MAPK1" "mitogen-activated protein kinase 1" 0.1498074
PCGF1 "na" "PCGF1" "polycomb group ring finger 1" 0.14980632
APOBEC3C "na" "APOBEC3C" "apolipoprotein B mRNA editing enzyme, catalytic polypeptide-like 3C" 0.14975993
SLC17A5 "na" "SLC17A5" "solute carrier family 17 (anion/sugar transporter), member 5" 0.14969325
ARRB2 "na" "ARRB2" "arrestin, beta 2" 0.14965996
ABCA5 "na" "ABCA5" "ATP-binding cassette, sub-family A (ABC1), member 5" 0.14963709
NR2F2 "na" "NR2F2" "nuclear receptor subfamily 2, group F, member 2" 0.14959149
TRAF3IP3 "na" "TRAF3IP3" "TRAF3 interacting protein 3" 0.14943127
ENG "na" "ENG" "endoglin (Osler-Rendu-Weber syndrome 1)" 0.14943114
SEP15 "na" "SEP15" 0 0.14941488
SLC25A32 "na" "SLC25A32" "solute carrier family 25, member 32" 0.14935996
PIGP "na" "PIGP" "phosphatidylinositol glycan anchor biosynthesis, class P" 0.14933898
ATP1A1 "na" "ATP1A1" "ATPase, Na+/K+ transporting, alpha 1 polypeptide" 0.14923316
SLC30A5 "na" "SLC30A5" "solute carrier family 30 (zinc transporter), member 5" 0.14918736
FLI1 "na" "FLI1" "Friend leukemia virus integration 1" 0.14914353
MAP3K14 "na" "MAP3K14" "mitogen-activated protein kinase kinase kinase 14" 0.14901744
EPHX1 "na" "EPHX1" "epoxide hydrolase 1, microsomal (xenobiotic)" 0.14899151
SSH3 "na" "SSH3" "slingshot homolog 3 (Drosophila)" 0.14888622
ATPBD1C "na" "ATPBD1C" "ATP binding domain 1 family, member C" 0.14883624
ENPEP "na" "ENPEP" "glutamyl aminopeptidase (aminopeptidase A)" 0.14883088
XKR8 "na" "XKR8" "XK, Kell blood group complex subunit-related family, member 8" 0.14882378
SLC35D2 "na" "SLC35D2" "solute carrier family 35, member D2" 0.14872085
SIRPA "na" "SIRPA" "signal-regulatory protein alpha" 0.14868799
INPP4B "na" "INPP4B" "inositol polyphosphate-4-phosphatase, type II, 105kDa" 0.14867984
PPP1CB "na" "PPP1CB" "protein phosphatase 1, catalytic subunit, beta isoform" 0.14860186
MFSD1 "na" "MFSD1" "major facilitator superfamily domain containing 1" 0.14859182
RPA3 "na" "RPA3" "replication protein A3, 14kDa" 0.14857382
PGPEP1 "na" "PGPEP1" "pyroglutamyl-peptidase I" 0.14848948
MKLN1 "na" "MKLN1" "muskelin 1, intracellular mediator containing kelch motifs" 0.14838585
NPAS2 "na" "NPAS2" "neuronal PAS domain protein 2" 0.14834432
ALDH3B1 "na" "ALDH3B1" "aldehyde dehydrogenase 3 family, member B1" 0.14824703
SLC2A1 "na" "SLC2A1" "solute carrier family 2 (facilitated glucose transporter), member 1" 0.14821741
GSTM5 "na" "GSTM5" "glutathione S-transferase M5" 0.14789334
MCFD2 "na" "MCFD2" "multiple coagulation factor deficiency 2" 0.14789127
LRP1 "na" "LRP1" "low density lipoprotein-related protein 1 (alpha-2-macroglobulin receptor)" 0.14782521
AMPD3 "na" "AMPD3" "adenosine monophosphate deaminase (isoform E)" 0.14778934
CNTNAP1 "na" "CNTNAP1" "contactin associated protein 1" 0.14776938
ENPP2 "na" "ENPP2" "ectonucleotide pyrophosphatase/phosphodiesterase 2 (autotaxin)" 0.14774375
PSMD5 "na" "PSMD5" "proteasome (prosome, macropain) 26S subunit, non-ATPase, 5" 0.14774112
NRCAM "na" "NRCAM" "neuronal cell adhesion molecule" 0.14773051
MYO5C "na" "MYO5C" "myosin VC" 0.14759125
CTSA "na" "null" "null" 0.1474941
PAM "na" "PAM" "peptidylglycine alpha-amidating monooxygenase" 0.14746034
GMPPB "na" "GMPPB" "GDP-mannose pyrophosphorylase B" 0.14739716
CPM "na" "CPM" "carboxypeptidase M" 0.14733683
APLP2 "na" "APLP2" "amyloid beta (A4) precursor-like protein 2" 0.1472536
D15Wsu75e "na" "D15WSU75E" 0 0.14722764
EIF2S3 "na" "EIF2S3" "eukaryotic translation initiation factor 2, subunit 3 gamma, 52kDa" 0.14722113
IL2RB "na" "IL2RB" "interleukin 2 receptor, beta" 0.14713302
RNF170 "na" "RNF170" "ring finger protein 170" 0.14711104
TXNDC5 "na" "TXNDC5" "thioredoxin domain containing 5" 0.14709656
PLCD1 "na" "PLCD1" "phospholipase C, delta 1" 0.14695188
AOX1 "na" "AOX1" "aldehyde oxidase 1" 0.1469416
SDF4 "na" "SDF4" "stromal cell derived factor 4" 0.14689936
ZDHHC4 "na" "ZDHHC4" "zinc finger, DHHC-type containing 4" 0.14688532
BGN "na" "BGN" "biglycan" 0.14683938
POLR1D "na" "POLR1D" "polymerase (RNA) I polypeptide D, 16kDa" 0.14669123
ADA "na" "ADA" "adenosine deaminase" 0.14662446
S100A3 "na" "S100A3" "S100 calcium binding protein A3" 0.1466051
ELL2 "na" "ELL2" "elongation factor, RNA polymerase II, 2" 0.14656872
BRP44 "na" "BRP44" "brain protein 44" 0.14652152
LEPRE1 "na" "LEPRE1" "leucine proline-enriched proteoglycan (leprecan) 1" 0.14647344
FHOD1 "na" "FHOD1" "formin homology 2 domain containing 1" 0.14641759
ITK "na" "ITK" "IL2-inducible T-cell kinase" 0.14634928
NUMB "na" "NUMB" "numb homolog (Drosophila)" 0.14629237
SNX7 "na" "SNX7" "sorting nexin 7" 0.14621714
MRPL39 "na" "MRPL39" "mitochondrial ribosomal protein L39" 0.14613846
UAP1 "na" "UAP1" "UDP-N-acteylglucosamine pyrophosphorylase 1" 0.14603053
RND3 "na" "RND3" "Rho family GTPase 3" 0.14595887
MITF "na" "MITF" "microphthalmia-associated transcription factor" 0.14585578
C21orf91 "na" "C21ORF91" "chromosome 21 open reading frame 91" 0.14581506
NKX2-5 "na" "NKX2-5" "NK2 transcription factor related, locus 5 (Drosophila)" 0.14577597
EDEM1 "na" "EDEM1" "ER degradation enhancer, mannosidase alpha-like 1" 0.14576183
RNH1 "na" "RNH1" "ribonuclease/angiogenin inhibitor 1" 0.14567395
C5orf22 "na" "C5ORF22" "chromosome 5 open reading frame 22" 0.14565589
SLC31A1 "na" "SLC31A1" "solute carrier family 31 (copper transporters), member 1" 0.14563163
HGSNAT "na" "HGSNAT" "heparan-alpha-glucosaminide N-acetyltransferase" 0.14550045
TPM2 "na" "TPM2" "tropomyosin 2 (beta)" 0.14537676
TGFB1I1 "na" "TGFB1I1" "transforming growth factor beta 1 induced transcript 1" 0.14524296
PRKCDBP "na" "PRKCDBP" "protein kinase C, delta binding protein" 0.14501551
FES "na" "FES" "feline sarcoma oncogene" 0.14498693
SHOX2 "na" "SHOX2" "short stature homeobox 2" 0.14496547
OGN "na" "OGN" "osteoglycin (osteoinductive factor, mimecan)" 0.14472821
PDLIM2 "na" "PDLIM2" "PDZ and LIM domain 2 (mystique)" 0.14469673
SREBF1 "na" "SREBF1" "sterol regulatory element binding transcription factor 1" 0.14466786
APITD1 "na" "APITD1" "apoptosis-inducing, TAF9-like domain 1" 0.1446252
IL21R "na" "IL21R" "interleukin 21 receptor" 0.14437751
GLT25D1 "na" "GLT25D1" "glycosyltransferase 25 domain containing 1" 0.14428546
FOXF1 "na" "FOXF1" "forkhead box F1" 0.14419979
ENPP1 "na" "ENPP1" "ectonucleotide pyrophosphatase/phosphodiesterase 1" 0.1441376
MICAL2 "na" "MICAL2" "microtubule associated monoxygenase, calponin and LIM domain containing 2" 0.1441305
C1orf34 "na" "C1ORF34" "chromosome 1 open reading frame 34" 0.14409386
MTUS1 "na" "MTUS1" "mitochondrial tumor suppressor 1" 0.14403653
GGTLA1 "na" "GGTLA1" "gamma-glutamyltransferase-like activity 1" 0.14399835
LILRB3 "na" "LILRB3" "leukocyte immunoglobulin-like receptor, subfamily B (with TM and ITIM domains), member 3" 0.14393327
RIOK3 "na" "RIOK3" "RIO kinase 3 (yeast)" 0.14382927
CLU "na" "CLU" "clusterin" 0.14374757
POP4 "na" "POP4" "processing of precursor 4, ribonuclease P/MRP subunit (S. cerevisiae)" 0.14365791
DCK "na" "DCK" "deoxycytidine kinase" 0.14360845
MCTS1 "na" "MCTS1" "malignant T cell amplified sequence 1" 0.1435653
SPHK1 "na" "SPHK1" "sphingosine kinase 1" 0.14351426
ELF1 "na" "ELF1" "E74-like factor 1 (ets domain transcription factor)" 0.14328939
MANBA "na" "MANBA" "mannosidase, beta A, lysosomal" 0.1432792
CASC1 "na" "CASC1" "cancer susceptibility candidate 1" 0.1430593
C1D "na" "C1D" 0 0.14304529
FAM49A "na" "FAM49A" "family with sequence similarity 49, member A" 0.14303122
PSENEN "na" "PSENEN" "presenilin enhancer 2 homolog (C. elegans)" 0.14300838
SIVA1 "na" "null" "null" 0.14298151
MRPS17 "na" "MRPS17" "mitochondrial ribosomal protein S17" 0.14294554
CARHSP1 "na" "CARHSP1" "calcium regulated heat stable protein 1, 24kDa" 0.14284392
IRAK3 "na" "IRAK3" "interleukin-1 receptor-associated kinase 3" 0.1427527
P4HB "na" "P4HB" "procollagen-proline, 2-oxoglutarate 4-dioxygenase (proline 4-hydroxylase), beta polypeptide" 0.14274783
BCL7B "na" "BCL7B" "B-cell CLL/lymphoma 7B" 0.14273407
SEPT6 "na" "SEPT6" "septin 6" 0.14270218
RETSAT "na" "RETSAT" "retinol saturase (all-trans-retinol 13,14-reductase)" 0.1426521
PPARG "na" "PPARG" "peroxisome proliferative activated receptor, gamma" 0.14253975
CDK7 "na" "CDK7" "cyclin-dependent kinase 7 (MO15 homolog, Xenopus laevis, cdk-activating kinase)" 0.14247288
MMP19 "na" "MMP19" "matrix metallopeptidase 19" 0.1421702
GAP43 "na" "GAP43" "growth associated protein 43" 0.14210789
DHRS7B "na" "DHRS7B" "dehydrogenase/reductase (SDR family) member 7B" 0.14182286
ISOC1 "na" "ISOC1" "isochorismatase domain containing 1" 0.1416927
COL18A1 "na" "COL18A1" "collagen, type XVIII, alpha 1" 0.14167693
SEC24A "na" "SEC24A" "SEC24 related gene family, member A (S. cerevisiae)" 0.14165185
CANT1 "na" "CANT1" "calcium activated nucleotidase 1" 0.14149769
APIP "na" "APIP" "APAF1 interacting protein" 0.14120826
EMG1 "na" "EMG1" "EMG1 nucleolar protein homolog (S. cerevisiae)" 0.14118867
SLCO3A1 "na" "SLCO3A1" "solute carrier organic anion transporter family, member 3A1" 0.14111452
GNA12 "na" "GNA12" "guanine nucleotide binding protein (G protein) alpha 12" 0.14110804
TXNDC1 "na" "TXNDC1" "thioredoxin domain containing 1" 0.14094302
VAMP4 "na" "VAMP4" "vesicle-associated membrane protein 4" 0.14093196
SLC35A3 "na" "SLC35A3" "solute carrier family 35 (UDP-N-acetylglucosamine (UDP-GlcNAc) transporter), member A3" 0.14071342
FBLN1 "na" "FBLN1" "fibulin 1" 0.14053755
NRN1 "na" "NRN1" "neuritin 1" 0.14047396
TMEM106C "na" "TMEM106C" "transmembrane protein 106C" 0.1403855
MTM1 "na" "MTM1" "myotubularin 1" 0.1403362
BACH1 "na" "BACH1" "BTB and CNC homology 1, basic leucine zipper transcription factor 1" 0.14031263
MORC4 "na" "MORC4" "MORC family CW-type zinc finger 4" 0.14023344
STYXL1 "na" "STYXL1" "serine/threonine/tyrosine interacting-like 1" 0.14010885
CRELD1 "na" "CRELD1" "cysteine-rich with EGF-like domains 1" 0.13992767
HOXB6 "na" "HOXB6" "homeobox B6" 0.13991049
HIST1H2BD "na" "HIST1H2BD" "histone cluster 1, H2bd" 0.13977024
CHRNB1 "na" "CHRNB1" "cholinergic receptor, nicotinic, beta 1 (muscle)" 0.13974911
CD38 "na" "CD38" "CD38 molecule" 0.13967238
SEC23A "na" "SEC23A" "Sec23 homolog A (S. cerevisiae)" 0.13967052
CANX "na" "CANX" "calnexin" 0.13966784
TRAF5 "na" "TRAF5" "TNF receptor-associated factor 5" 0.13965827
GRAMD1C "na" "GRAMD1C" "GRAM domain containing 1C" 0.13965122
LYL1 "na" "LYL1" "lymphoblastic leukemia derived sequence 1" 0.13962406
MLC1 "na" "MLC1" "megalencephalic leukoencephalopathy with subcortical cysts 1" 0.13959293
CDK2AP2 "na" "CDK2AP2" "CDK2-associated protein 2" 0.13954595
SOD3 "na" "SOD3" "superoxide dismutase 3, extracellular" 0.1395189
SLC20A2 "na" "SLC20A2" "solute carrier family 20 (phosphate transporter), member 2" 0.13942817
KLHL7 "na" "KLHL7" "kelch-like 7 (Drosophila)" 0.13931529
PIGF "na" "PIGF" "phosphatidylinositol glycan anchor biosynthesis, class F" 0.13925126
HPS5 "na" "HPS5" "Hermansky-Pudlak syndrome 5" 0.13921882
ALOX15B "na" "ALOX15B" "arachidonate 15-lipoxygenase, type B" 0.13919808
PIGT "na" "PIGT" "phosphatidylinositol glycan anchor biosynthesis, class T" 0.13919698
GCHFR "na" "GCHFR" "GTP cyclohydrolase I feedback regulator" 0.13918978
CCBL2 "na" "null" "null" 0.13915701
PRR13 "na" "PRR13" "proline rich 13" 0.1391409
PEX13 "na" "PEX13" "peroxisome biogenesis factor 13" 0.13908917
CDH6 "na" "CDH6" "cadherin 6, type 2, K-cadherin (fetal kidney)" 0.13907892
RWDD2B "na" "null" "null" 0.13900392
KIAA0247 "na" "KIAA0247" "KIAA0247" 0.1387166
PHKA1 "na" "PHKA1" "phosphorylase kinase, alpha 1 (muscle)" 0.13858955
TMEM62 "na" "TMEM62" "transmembrane protein 62" 0.13848644
TMEM30A "na" "TMEM30A" "transmembrane protein 30A" 0.13845955
FZD5 "na" "FZD5" "frizzled homolog 5 (Drosophila)" 0.13834295
CYP19A1 "na" "CYP19A1" "cytochrome P450, family 19, subfamily A, polypeptide 1" 0.13827471
MOSPD1 "na" "MOSPD1" "motile sperm domain containing 1" 0.13823357
SCYL2 "na" "SCYL2" "SCY1-like 2 (S. cerevisiae)" 0.13817596
GPX1 "na" "GPX1" "glutathione peroxidase 1" 0.1381379
CCNG1 "na" "CCNG1" "cyclin G1" 0.13807039
PLVAP "na" "PLVAP" "plasmalemma vesicle associated protein" 0.13799553
SPSB1 "na" "SPSB1" "splA/ryanodine receptor domain and SOCS box containing 1" 0.13799202
SLC35A5 "na" "SLC35A5" "solute carrier family 35, member A5" 0.13799053
TGDS "na" "TGDS" "TDP-glucose 4,6-dehydratase" 0.13796805
SNX2 "na" "SNX2" "sorting nexin 2" 0.1378981
TMEPAI "na" "TMEPAI" "transmembrane, prostate androgen induced RNA" 0.13760427
ABCC4 "na" "ABCC4" "ATP-binding cassette, sub-family C (CFTR/MRP), member 4" 0.13757387
HPCAL1 "na" "HPCAL1" "hippocalcin-like 1" 0.13747457
TRAPPC3 "na" "TRAPPC3" "trafficking protein particle complex 3" 0.13735011
FLJ20699 "na" "FLJ20699" 0 0.13734
SPR "na" "SPR" "sepiapterin reductase (7,8-dihydrobiopterin:NADP+ oxidoreductase)" 0.13719685
ZNF593 "na" "ZNF593" "zinc finger protein 593" 0.13719471
TMEM14A "na" "TMEM14A" "transmembrane protein 14A" 0.137122
C20orf29 "na" "C20ORF29" "chromosome 20 open reading frame 29" 0.13701324
MBOAT5 "na" "MBOAT5" "membrane bound O-acyltransferase domain containing 5" 0.13692793
EML1 "na" "EML1" "echinoderm microtubule associated protein like 1" 0.13689908
EFHD2 "na" "EFHD2" "EF-hand domain family, member D2" 0.13686709
ERBB2 "na" "ERBB2" "v-erb-b2 erythroblastic leukemia viral oncogene homolog 2, neuro/glioblastoma derived oncogene homolog (avian)" 0.13685739
SLC7A11 "na" "SLC7A11" "solute carrier family 7, (cationic amino acid transporter, y+ system) member 11" 0.13672146
IL6ST "na" "IL6ST" "interleukin 6 signal transducer (gp130, oncostatin M receptor)" 0.13660583
BTG3 "na" "BTG3" "BTG family, member 3" 0.13659284
LILRA2 "na" "LILRA2" "leukocyte immunoglobulin-like receptor, subfamily A (with TM domain), member 2" 0.13656987
PDK1 "na" "PDK1" "pyruvate dehydrogenase kinase, isozyme 1" 0.13653505
GPI "na" "GPI" "glucose phosphate isomerase" 0.1364437
NRIP1 "na" "NRIP1" "nuclear receptor interacting protein 1" 0.13636835
ST3GAL1 "na" "ST3GAL1" "ST3 beta-galactoside alpha-2,3-sialyltransferase 1" 0.1363574
CPA3 "na" "CPA3" "carboxypeptidase A3 (mast cell)" 0.13629763
LSM5 "na" "LSM5" "LSM5 homolog, U6 small nuclear RNA associated (S. cerevisiae)" 0.13598208
HES1 "na" "HES1" "hairy and enhancer of split 1, (Drosophila)" 0.13589576
THEM2 "na" "THEM2" "thioesterase superfamily member 2" 0.13578169
HEG1 "na" "HEG1" "HEG homolog 1 (zebrafish)" 0.13572918
MBNL1 "na" "MBNL1" "muscleblind-like (Drosophila)" 0.13567181
TMEM110 "na" "TMEM110" "transmembrane protein 110" 0.13564976
STK17B "na" "STK17B" "serine/threonine kinase 17b (apoptosis-inducing)" 0.13561952
TNFRSF11A "na" "TNFRSF11A" "tumor necrosis factor receptor superfamily, member 11a, NFKB activator" 0.1355987
GLB1L "na" "GLB1L" "galactosidase, beta 1-like" 0.13549918
EPHX2 "na" "EPHX2" "epoxide hydrolase 2, cytoplasmic" 0.13545948
PTS "na" "PTS" "6-pyruvoyltetrahydropterin synthase" 0.13542154
KIAA0143 "na" "KIAA0143" 0 0.13540651
SNX13 "na" "SNX13" "sorting nexin 13" 0.1353814
PHF10 "na" "PHF10" "PHD finger protein 10" 0.13537656
CTSO "na" "CTSO" "cathepsin O" 0.13536035
PRDX4 "na" "PRDX4" "peroxiredoxin 4" 0.13529468
FLJ22222 "na" "FLJ22222" 0 0.1352715
MAP2K3 "na" "MAP2K3" "mitogen-activated protein kinase kinase 3" 0.13518281
UBE2L6 "na" "UBE2L6" "ubiquitin-conjugating enzyme E2L 6" 0.13512135
PLA2G4A "na" "PLA2G4A" "phospholipase A2, group IVA (cytosolic, calcium-dependent)" 0.13501577
HSPA4L "na" "HSPA4L" "heat shock 70kDa protein 4-like" 0.13499518
S100P "na" "S100P" "S100 calcium binding protein P" 0.13495909
RAB11FIP1 "na" "RAB11FIP1" "RAB11 family interacting protein 1 (class I)" 0.13485658
LZTFL1 "na" "LZTFL1" "leucine zipper transcription factor-like 1" 0.13485545
FYCO1 "na" "FYCO1" "FYVE and coiled-coil domain containing 1" 0.13482603
PDZK1IP1 "na" "PDZK1IP1" "PDZK1 interacting protein 1" 0.13470232
FLII "na" "FLII" "flightless I homolog (Drosophila)" 0.13465372
TMED9 "na" "TMED9" "transmembrane emp24 protein transport domain containing 9" 0.13445719
TMEM70 "na" "TMEM70" "transmembrane protein 70" 0.13444078
GZMK "na" "GZMK" "granzyme K (granzyme 3	tryptase II)" 0.13419637
AGPS "na" "AGPS" "alkylglycerone phosphate synthase" 0.13418166
TMEM126B "na" "TMEM126B" "transmembrane protein 126B" 0.13406074
PIGO "na" "PIGO" "phosphatidylinositol glycan anchor biosynthesis, class O" 0.13404015
KCNF1 "na" "KCNF1" "potassium voltage-gated channel, subfamily F, member 1" 0.13400684
PAQR3 "na" "PAQR3" "progestin and adipoQ receptor family member III" 0.13390532
GALNS "na" "GALNS" "galactosamine (N-acetyl)-6-sulfate sulfatase (Morquio syndrome, mucopolysaccharidosis type IVA)" 0.13386773
TBL1XR1 "na" "TBL1XR1" "transducin (beta)-like 1X-linked receptor 1" 0.13382313
SORT1 "na" "SORT1" "sortilin 1" 0.13379526
C19orf58 "na" "C19ORF58" "chromosome 19 open reading frame 58" 0.13378899
RAP2B "na" "RAP2B" "RAP2B, member of RAS oncogene family" 0.13363282
LMCD1 "na" "LMCD1" "LIM and cysteine-rich domains 1" 0.13356882
C7orf10 "na" "C7ORF10" "chromosome 7 open reading frame 10" 0.13356037
ECHDC1 "na" "ECHDC1" "enoyl Coenzyme A hydratase domain containing 1" 0.13346678
ITGAV "na" "ITGAV" "integrin, alpha V (vitronectin receptor, alpha polypeptide, antigen CD51)" 0.13346106
CSRP2 "na" "CSRP2" "cysteine and glycine-rich protein 2" 0.1333882
MCL1 "na" "MCL1" "myeloid cell leukemia sequence 1 (BCL2-related)" 0.13336024
API5 "na" "API5" "apoptosis inhibitor 5" 0.13329981
TOR1AIP1 "na" "TOR1AIP1" "torsin A interacting protein 1" 0.13314472
TOR1B "na" "TOR1B" "torsin family 1, member B (torsin B)" 0.13314097
GLA "na" "GLA" "galactosidase, alpha" 0.13311249
LYPLA1 "na" "LYPLA1" "lysophospholipase I" 0.13311055
MEF2A "na" "MEF2A" "MADS box transcription enhancer factor 2, polypeptide A (myocyte enhancer factor 2A)" 0.13305494
NAPA "na" "NAPA" "N-ethylmaleimide-sensitive factor attachment protein, alpha" 0.13304643
EMX2 "na" "EMX2" "empty spiracles homolog 2 (Drosophila)" 0.13301146
C14orf109 "na" "C14ORF109" "chromosome 14 open reading frame 109" 0.13298088
ADIPOR1 "na" "ADIPOR1" "adiponectin receptor 1" 0.13291863
C3orf58 "na" "C3ORF58" "chromosome 3 open reading frame 58" 0.13289846
RHOC "na" "RHOC" "ras homolog gene family, member C" 0.1328613
MAT2B "na" "MAT2B" "methionine adenosyltransferase II, beta" 0.13284162
CD248 "na" "CD248" "CD248 molecule, endosialin" 0.13271777
MYL5 "na" "MYL5" "myosin, light chain 5, regulatory" 0.13267002
GLRX3 "na" "null" "null" 0.13265437
APOBEC3F "na" "APOBEC3F" "apolipoprotein B mRNA editing enzyme, catalytic polypeptide-like 3F" 0.13256033
ETF1 "na" "ETF1" "eukaryotic translation termination factor 1" 0.13234824
EIF4E "na" "EIF4E" "eukaryotic translation initiation factor 4E" 0.13228875
MCOLN1 "na" "MCOLN1" "mucolipin 1" 0.13226512
UBE2M "na" "UBE2M" "ubiquitin-conjugating enzyme E2M (UBC12 homolog, yeast)" 0.13224052
ICAM2 "na" "ICAM2" "intercellular adhesion molecule 2" 0.13210501
SEPP1 "na" "SEPP1" "selenoprotein P, plasma, 1" 0.13209684
NUDT21 "na" "NUDT21" "nudix (nucleoside diphosphate linked moiety X)-type motif 21" 0.13207681
ALG5 "na" "ALG5" "asparagine-linked glycosylation 5 homolog (S. cerevisiae, dolichyl-phosphate beta-glucosyltransferase)" 0.13201536
TMEM123 "na" "TMEM123" "transmembrane protein 123" 0.13199954
TWF1 "na" "null" "null" 0.13199346
PIK3CG "na" "PIK3CG" "phosphoinositide-3-kinase, catalytic, gamma polypeptide" 0.13196586
NFIL3 "na" "NFIL3" "nuclear factor, interleukin 3 regulated" 0.13194005
LEF1 "na" "LEF1" "lymphoid enhancer-binding factor 1" 0.13185869
POT1 "na" "POT1" "POT1 protection of telomeres 1 homolog (S. pombe)" 0.13175403
ARPC5 "na" "ARPC5" "actin related protein 2/3 complex, subunit 5, 16kDa" 0.13169548
SIGLEC9 "na" "SIGLEC9" "sialic acid binding Ig-like lectin 9" 0.13167194
ADCK2 "na" "ADCK2" "aarF domain containing kinase 2" 0.13159765
NME3 "na" "NME3" "non-metastatic cells 3, protein expressed in" 0.13148503
MAN1B1 "na" "MAN1B1" "mannosidase, alpha, class 1B, member 1" 0.13148318
PMS2 "na" "PMS2" "PMS2 postmeiotic segregation increased 2 (S. cerevisiae)" 0.1314516
SGSH "na" "SGSH" "N-sulfoglucosamine sulfohydrolase (sulfamidase)" 0.13142867
SELPLG "na" "SELPLG" "selectin P ligand" 0.13128957
CAPRIN2 "na" "null" "null" 0.13127512
GBAS "na" "GBAS" "glioblastoma amplified sequence" 0.13120791
RHOD "na" "RHOD" "ras homolog gene family, member D" 0.13120687
ARPC3 "na" "ARPC3" "actin related protein 2/3 complex, subunit 3, 21kDa" 0.13119999
PDGFC "na" "PDGFC" "platelet derived growth factor C" 0.13115828
INHBB "na" "INHBB" "inhibin, beta B (activin AB beta polypeptide)" 0.13115187
SLC20A1 "na" "SLC20A1" "solute carrier family 20 (phosphate transporter), member 1" 0.13108458
FLJ13611 "na" "FLJ13611" 0 0.13107537
SSFA2 "na" "SSFA2" "sperm specific antigen 2" 0.13094938
LMAN1 "na" "LMAN1" "lectin, mannose-binding, 1" 0.13093497
SCYE1 "na" "SCYE1" "small inducible cytokine subfamily E, member 1 (endothelial monocyte-activating)" 0.13092178
PSMC3 "na" "PSMC3" "proteasome (prosome, macropain) 26S subunit, ATPase, 3" 0.13092104
VIM "na" "VIM" "vimentin" 0.13075946
EPS8 "na" "EPS8" "epidermal growth factor receptor pathway substrate 8" 0.13062815
NPC1 "na" "NPC1" "Niemann-Pick disease, type C1" 0.13061328
MED8 "na" "MED8" "mediator of RNA polymerase II transcription, subunit 8 homolog (S. cerevisiae)" 0.13058914
TPD52L2 "na" "TPD52L2" "tumor protein D52-like 2" 0.13050376
GYG1 "na" "GYG1" "glycogenin 1" 0.13046566
ZNF134 "na" "ZNF134" "zinc finger protein 134" 0.13040093
KIAA0495 "na" "KIAA0495" 0 0.13040075
CALCOCO2 "na" "CALCOCO2" "calcium binding and coiled-coil domain 2" 0.1302465
VASP "na" "VASP" "vasodilator-stimulated phosphoprotein" 0.13019346
HSPC171 "na" "HSPC171" 0 0.1301203
RGS3 "na" "RGS3" "regulator of G-protein signalling 3" 0.13008213
HSPA5 "na" "HSPA5" "heat shock 70kDa protein 5 (glucose-regulated protein, 78kDa)" 0.13006368
PTPN14 "na" "PTPN14" "protein tyrosine phosphatase, non-receptor type 14" 0.12991004
PGGT1B "na" "PGGT1B" "protein geranylgeranyltransferase type I, beta subunit" 0.12990357
GALNT7 "na" "GALNT7" "UDP-N-acetyl-alpha-D-galactosamine:polypeptide N-acetylgalactosaminyltransferase 7 (GalNAc-T7)" 0.12984039
TMEM33 "na" "TMEM33" "transmembrane protein 33" 0.12980562
PEPD "na" "PEPD" "peptidase D" 0.12974149
C1GALT1 "na" "C1GALT1" "core 1 synthase, glycoprotein-N-acetylgalactosamine 3-beta-galactosyltransferase, 1" 0.12972647
LAMA4 "na" "LAMA4" "laminin, alpha 4" 0.12961243
KIAA0090 "na" "KIAA0090" "KIAA0090" 0.1293906
MMRN1 "na" "MMRN1" "multimerin 1" 0.12938641
TMEM159 "na" "TMEM159" "transmembrane protein 159" 0.12937328
RCBTB2 "na" "RCBTB2" "regulator of chromosome condensation (RCC1) and BTB (POZ) domain containing protein 2" 0.129345
UBE3C "na" "UBE3C" "ubiquitin protein ligase E3C" 0.12931386
PCDH8 "na" "PCDH8" "protocadherin 8" 0.1293097
ATP13A3 "na" "ATP13A3" "ATPase type 13A3" 0.12930033
EXT2 "na" "EXT2" "exostoses (multiple) 2" 0.12926327
DNAJC15 "na" "DNAJC15" "DnaJ (Hsp40) homolog, subfamily C, member 15" 0.12925914
KLHL12 "na" "KLHL12" "kelch-like 12 (Drosophila)" 0.12919794
CRYZL1 "na" "CRYZL1" "crystallin, zeta (quinone reductase)-like 1" 0.12913673
STCH "na" "STCH" "stress 70 protein chaperone, microsome-associated, 60kDa" 0.12906319
GUSB "na" "GUSB" "glucuronidase, beta" 0.12895457
ST5 "na" "ST5" "suppression of tumorigenicity 5" 0.12891765
MOCOS "na" "MOCOS" "molybdenum cofactor sulfurase" 0.12872168
FN1 "na" "FN1" "fibronectin 1" 0.12855016
P2RY6 "na" "P2RY6" "pyrimidinergic receptor P2Y, G-protein coupled, 6" 0.12849803
PIGV "na" "PIGV" "phosphatidylinositol glycan anchor biosynthesis, class V" 0.12847762
KCNIP1 "na" "KCNIP1" "Kv channel interacting protein 1" 0.12846458
PSME1 "na" "PSME1" "proteasome (prosome, macropain) activator subunit 1 (PA28 alpha)" 0.12846069
LIPA "na" "LIPA" "lipase A, lysosomal acid, cholesterol esterase (Wolman disease)" 0.12840411
IDE "na" "IDE" "insulin-degrading enzyme" 0.12838355
CSF3R "na" "CSF3R" "colony stimulating factor 3 receptor (granulocyte)" 0.12838262
PPP1R3C "na" "PPP1R3C" "protein phosphatase 1, regulatory (inhibitor) subunit 3C" 0.12830818
N6AMT1 "na" "null" "null" 0.12827207
ELOVL6 "na" "ELOVL6" "ELOVL family member 6, elongation of long chain fatty acids (FEN1/Elo2, SUR4/Elo3-like, yeast)" 0.12826467
EXOC5 "na" "EXOC5" "exocyst complex component 5" 0.12814496
PARP4 "na" "PARP4" "poly (ADP-ribose) polymerase family, member 4" 0.128061
TXN "na" "TXN" "thioredoxin" 0.12803444
FSTL3 "na" "FSTL3" "follistatin-like 3 (secreted glycoprotein)" 0.12798709
TRIM14 "na" "TRIM14" "tripartite motif-containing 14" 0.12798014
HOMER3 "na" "HOMER3" "homer homolog 3 (Drosophila)" 0.12796782
CETN2 "na" "CETN2" "centrin, EF-hand protein, 2" 0.12794065
REEP5 "na" "REEP5" "receptor accessory protein 5" 0.12792785
CNN1 "na" "CNN1" "calponin 1, basic, smooth muscle" 0.1278812
ATP6V0E1 "na" "ATP6V0E1" "ATPase, H+ transporting, lysosomal 9kDa, V0 subunit e1" 0.12784085
OGDH "na" "OGDH" "oxoglutarate (alpha-ketoglutarate) dehydrogenase (lipoamide)" 0.12778263
IFRD2 "na" "IFRD2" "interferon-related developmental regulator 2" 0.12769574
RDH5 "na" "RDH5" "retinol dehydrogenase 5 (11-cis/9-cis)" 0.12763415
MAPBPIP "na" "MAPBPIP" 0 0.12753323
LMO3 "na" "LMO3" "LIM domain only 3 (rhombotin-like 2)" 0.1274218
AP1S2 "na" "AP1S2" "adaptor-related protein complex 1, sigma 2 subunit" 0.12739193
GOSR2 "na" "GOSR2" "golgi SNAP receptor complex member 2" 0.12735687
FUT8 "na" "FUT8" "fucosyltransferase 8 (alpha (1,6) fucosyltransferase)" 0.12730743
IL17RB "na" "IL17RB" "interleukin 17 receptor B" 0.12730376
PTEN "na" "PTEN" "phosphatase and tensin homolog (mutated in multiple advanced cancers 1)" 0.12730199
PIGK "na" "PIGK" "phosphatidylinositol glycan anchor biosynthesis, class K" 0.12727682
MLX "na" "MLX" "MAX-like protein X" 0.12725319
NAGLU "na" "NAGLU" "N-acetylglucosaminidase, alpha- (Sanfilippo disease IIIB)" 0.12718698
SH2D4A "na" "SH2D4A" "SH2 domain containing 4A" 0.12710057
EIF1AY "na" "EIF1AY" "eukaryotic translation initiation factor 1A, Y-linked" 0.12709063
DENND2A "na" "DENND2A" "DENN/MADD domain containing 2A" 0.1270705
PTPRE "na" "PTPRE" "protein tyrosine phosphatase, receptor type, E" 0.12705466
RAB28 "na" "RAB28" "RAB28, member RAS oncogene family" 0.12702067
SAMHD1 "na" "SAMHD1" "SAM domain and HD domain 1" 0.12700382
NADSYN1 "na" "NADSYN1" "NAD synthetase 1" 0.12694666
DHX58 "na" "null" "null" 0.12693922
CPZ "na" "CPZ" "carboxypeptidase Z" 0.12689611
ITFG1 "na" "ITFG1" "integrin alpha FG-GAP repeat containing 1" 0.1268435
ITPR2 "na" "ITPR2" "inositol 1,4,5-triphosphate receptor, type 2" 0.12668253
TM9SF4 "na" "TM9SF4" "transmembrane 9 superfamily protein member 4" 0.12665512
PALLD "na" "PALLD" "palladin, cytoskeletal associated protein" 0.12664741
A2M "na" "A2M" "alpha-2-macroglobulin" 0.1266095
YWHAH "na" "YWHAH" "tyrosine 3-monooxygenase/tryptophan 5-monooxygenase activation protein, eta polypeptide" 0.12650086
ZNF259 "na" "ZNF259" "zinc finger protein 259" 0.12633948
NR1D1 "na" "NR1D1" "nuclear receptor subfamily 1, group D, member 1" 0.12633756
CMAS "na" "CMAS" "cytidine monophosphate N-acetylneuraminic acid synthetase" 0.12627023
CSTB "na" "CSTB" "cystatin B (stefin B)" 0.12617365
COMT "na" "COMT" "catechol-O-methyltransferase" 0.12615263
FEM1B "na" "FEM1B" "fem-1 homolog b (C. elegans)" 0.12608252
MAP2K1IP1 "na" "MAP2K1IP1" "mitogen-activated protein kinase kinase 1 interacting protein 1" 0.12603587
MRS2L "na" "MRS2L" "MRS2-like, magnesium homeostasis factor (S. cerevisiae)" 0.12600444
ANGPT2 "na" "ANGPT2" "angiopoietin 2" 0.12595469
PFKFB3 "na" "PFKFB3" "6-phosphofructo-2-kinase/fructose-2,6-biphosphatase 3" 0.12594764
LASS2 "na" "LASS2" "LAG1 homolog, ceramide synthase 2 (S. cerevisiae)" 0.12594242
DR1 "na" "DR1" "down-regulator of transcription 1, TBP-binding (negative cofactor 2)" 0.12591037
TFB2M "na" "TFB2M" "transcription factor B2, mitochondrial" 0.12581025
PDXK "na" "PDXK" "pyridoxal (pyridoxine, vitamin B6) kinase" 0.12578815
SDHB "na" "SDHB" "succinate dehydrogenase complex, subunit B, iron sulfur (Ip)" 0.12577195
FAM46A "na" "FAM46A" "family with sequence similarity 46, member A" 0.12572321
UBE2A "na" "UBE2A" "ubiquitin-conjugating enzyme E2A (RAD6 homolog)" 0.12567367
IGFBP1 "na" "IGFBP1" "insulin-like growth factor binding protein 1" 0.12561855
TWF2 "na" "null" "null" 0.12550715
SEC22A "na" "SEC22A" "SEC22 vesicle trafficking protein homolog A (S. cerevisiae)" 0.12550344
BATF "na" "BATF" "basic leucine zipper transcription factor, ATF-like" 0.1254393
TRIB3 "na" "TRIB3" "tribbles homolog 3 (Drosophila)" 0.12540317
FZD2 "na" "FZD2" "frizzled homolog 2 (Drosophila)" 0.12535456
RFK "na" "RFK" "riboflavin kinase" 0.12531418
PPARGC1A "na" "PPARGC1A" "peroxisome proliferative activated receptor, gamma, coactivator 1, alpha" 0.12523083
SLC46A3 "na" "null" "null" 0.12509334
HPD "na" "HPD" "4-hydroxyphenylpyruvate dioxygenase" 0.12508956
SCAMP4 "na" "SCAMP4" "secretory carrier membrane protein 4" 0.12505242
SPRY4 "na" "SPRY4" "sprouty homolog 4 (Drosophila)" 0.12502666
LAIR2 "na" "LAIR2" "leukocyte-associated immunoglobulin-like receptor 2" 0.124980845
MT1X "na" "MT1X" "metallothionein 1X" 0.12496478
ACP5 "na" "ACP5" "acid phosphatase 5, tartrate resistant" 0.12489837
CALR "na" "CALR" "calreticulin" 0.12488291
FAM134B "na" "null" "null" 0.1248357
GRPEL1 "na" "GRPEL1" "GrpE-like 1, mitochondrial (E. coli)" 0.1248181
MRPL42 "na" "MRPL42" "mitochondrial ribosomal protein L42" 0.124657184
CXorf34 "na" "CXORF34" "chromosome X open reading frame 34" 0.12450335
AMDHD2 "na" "AMDHD2" "amidohydrolase domain containing 2" 0.12445283
FAM57A "na" "FAM57A" "family with sequence similarity 57, member A" 0.124446325
[truncated: 10,043 more rows]
[truncated: 2 more columns]
