# Supplementary material for: CD95 maintains stem cell-like and non-classical EMT programs in primary human glioblastoma cells
Source: Cell Death Dis. 2016 Apr 28;7(4):e2209–. doi: 10.1038/cddis.2016.102 (PMC4855647; doi:10.1038/cddis.2016.102)
Supplement: Supplementary Table 2 [file cddis2016102x7.xls]

## Sheet: Sheet1
patient.	patient-ID	sex	Therapy
1	277/07	m	concomitant Radiochemotherapy (total dose of 60 Gy) plus Temodal
	968/08
2	886/06	m	Radiochemotherapy (total dose of 60 Gy) plus Temodal
	1188/08		Reradiation (total dose of 36 Gy) plus Temodal
	1188/08		2 applications CCNU
3	01/08	f	Raiochemotherapy (total dose of 60Gy) plus Temodal
	535/08
4	598/03	f	Radiochemotherapy (total dose of 60Gy) plus Temodal
	573/08		intesified chemotherapy with 260mg/day Temodal
5	1169/07	m	Radiochemotherapy (total dose of 60Gy) plus Temodal
	1395/08		SURGE Studie
6	901/06	f	Radiochemotherapy (total dose of 60Gy) plus Temodal
	901/06
	1001/07
7	472/04	f	Radiochemotherapy (total dose of 60Gy) plus Temodal
	848/07		Chemotherapy with Temodal weekly change
			3 cycles chemotherapy with ACNU and VM26
			2009 chemotherapy with Avastin (10 mg/kg) and Irinotecan (125 mg/m²)
			Monotherapy with Bevacizumab
9	800/05	m	combined radiochemotherapy up to 58Gy plus Temodal
	671/07		1 cycle ACNU/ ARA-C chemotherapy i.v. with 90mg/m2 KOF
10	462/01	f	combined radiochemotherapy plus Temodal
	462/01		stereotactic single dose irradiation of a local rezidive (18Gy) plus 12 cycles Temodal
	839/06		again stereotactic single dose irradiation of a local rezidive (17Gy) plus 2 cycles Temodal
	839/06		1 cycle ACNU-chemotherapy (90 mg/m² KOF)
			chemotherapy with Temsirolismus (25 mg/week) and Irinotecan (125 mg/m² every 2nd week)
11	831/06	m	GERT-Trial Radiochemotherapy with Temodal and Cetuximab
	831/06		6 cycles Temodal untiil 06/07
	1140/07		Temodal weekly change (100 mg/m² KOF)
12	178/06	m	GERT-Trial Radiochemotherapy with Temodal and Erbitux
	551/06		Focal irradiation up to 36 Gy plus 2 cycles Temodal
			Steering-Trial Enzastaurin treatment
			2 cycles ACNU-chemotherapy and Temodal weekly changed
13	527/05	m	combined radiochemotherapy (total dose of 60Gy) (ED 2Gy) plus Temodal
	531/06		stereotactic fractionated irradiation plus 6 cycles Temodal
			Steering-Trial Lomustin
			intensified chemotherapy with Temodal
14	334/06	m	combined radiochemotherapy with Temodal
	334/06		higher dosechemotherapy with Temodal(180 mg/Tag) weekly changed
	59/07		1 cycle ACNU-chemotherapy with 90mg/m2 KOF
15	201/01	m	combined radiochemotherapy with Temodal
	53/06		Adjuvant chemotherapy with Temodal (6 cycles)
	53/06		Temodaltherapy weekly change
			2 cycles ACNU and VM26
			11 Applications of Bevacizumab (10 mg/kg KG, each 700 mg) und 6 cycles Irinotecan (125 mg/m2)
16	882/05	f	combined radiochemotherapy with Temodal
	71/06
17	702/03	m	Radiotherapy (total dose of 60 Gy)
	226/05		fractionated stereotactic re-irradiation total dose of 30 Gy plus Temodal
	740/05		3 cycles BCNU-chemotherapy 05/05
19	363/05	m	combined radiochemotherapy (total dose of 60Gy) plus Temodal
	788/06		radiochemotherapy (total dose of 32Gy) plus Temodal
20	365/04	f	combined radiochemotherapy plus Temodal
	448/05		PRECISE-Trail randomised (intraoperativ Gliadel-wafer)
21	269/03	m	combined radiochemotherapy plus Temodal
	269/03		active immunization
	270/03		chemotherapy 6 cycles with BCNU
	203/04
22	158/06	f	combined radiochemotherapy (total dose of 60Gy) plus Temodal
	126/08		Astra Zeneca AZD2171-Recentin-Trail randomised Cediranib-monotherapy-treatment
23	607/05	f	combined radiochemotherapy (total dose of 60Gy) plus Temodal
	787/07		6 cycles Temodal and Temodal weekly changed
			Chemotherapy with ACNU 60 mg/ m² (total dose of 98 mg), VM 26 45 mg/ m² (total dose of 75 mg)
24	1218/07	f	combined radiochemotherapy (total dose of 60Gy) plus Temodal
	311/08
25	409/05	m	radiotherapy (total dose of 60Gy)
	409/05		PRECISE-Trial
	808/05		Chemotherapy with Carmustin (BCNU)
26	391/05	f	combined radiochemotherapy (total dose of 60Gy) plus Temodal
	354/06		re-irradiation plus 3 cycles BCNU-chemotherapy
	354/06
27	151/05	m	Photonen-convergence-radiotherapy GD 63
	166/06		combined RCHT up to a total dose of 28 Gy plus Temodal
	169/06		6 cycles Temodal
