# Supplementary material for: CD95 maintains stem cell-like and non-classical EMT programs in primary human glioblastoma cells
Source: Cell Death Dis. 2016 Apr 28;7(4):e2209–. doi: 10.1038/cddis.2016.102 (PMC4855647; doi:10.1038/cddis.2016.102)
Supplement: Supplementary Table 3 [file cddis2016102x8.xls]

## Sheet: Sheet1
	2^-deltaCt Values
GENE	DKFZ-GBM4 CD95high	DKFZ-GBM4 CD95neg	DKFZ-GBM10 CD95high	DKFZ-GBM10 CD95neg	DKFZ-GBM39 CD95high	DKFZ-GBM39 CD95neg	EXPECTED
AHNAK	0.0838875	0.0286696	0.00636599	0.00461505	0.00863254	0.00305185	UP
AKT1	0.160099	0.10356	0.0965531	0.0803541	0.0639431	0.0341635	UP
BMP1	0.0398945	0.0263303	0.0157923	0.0129511	0.0129285	0.0115353	UP
BMP7	0.0481651	0.0176903	0.00013066	0.000218433	0.00175311	0.000195542	UP
CALD1	0.0978037	0.0689821	0.0465105	0.083403	0.105966	0.0857789	UP
CAMK2N1	0.150378	0.087462	0.232559	0.0621048	0.291029	0.130643	UP
CAV2	0.276235	0.175742	0.100164	0.0464485	0.0307437	0.0132417	DOWN
CDH1	0.103792	0.03385	0.0199251	0.00524087	0.00821817	0.00548928	DOWN
CDH2	0.182571	0.132317	0.00285466	0.000167916	0.00175311	0.000225008	UP
COL1A2	0.0714891	0.0796508	0.222889	0.330538	0.432079	0.282339	UP
COL3A1	0.118479	0.110478	4.33222e-05	8.13852e-05	0.00175311	0.000128018	UP
COL5A2	0.0294287	0.0209762	0.000439657	0.000231692	0.00369016	0.000364246	UP
CTNNB1	0.0548677	0.0283528	0.131102	0.00113599	0.00193816	0.000464747	UP
DSC2	0.013534	0.0142437	0.0450124	0.0153346	0.032156	0.0171589	DOWN
DSP	0.0149619	0.0100699	9.80198e-05	4.1589e-05	0.00175311	0.000127625	DOWN
EGFR	0.0477298	0.0239124	0.000380478	0.000333886	0.00175311	0.000127625	UP
ERBB3	0.0800697	0.0634882	0.135597	0.0305287	0.0145134	0.00510054	UP
ESR1	0.0404991	0.0244724	0.00673612	0.0388659	0.0497452	0.0424341	DOWN
F11R	0.077981	0.035334	0.00124434	0.000783217	0.00175311	0.00041105	DOWN
FGFBP1	0.0758399	0.0598945	0.0156124	0.00174939	0.00175311	0.000872777	DOWN
FN1	0.0590453	0.0313744	0.000105271	4.18754e-05	0.00175311	0.000127625	UP
FOXC2	0.0766998	0.0741916	0.0703665	0.00417369	0.00391918	0.00368641	UP
FZD7	0.0359757	0.0230323	0.000946091	0.00112704	0.00179512	0.000403382	UP
GNG11	0.0322401	0.0288744	0.0797558	0.000768519	0.00175311	0.000571774	UP
GSC	0.0370016	0.019986	0.0149667	0.00224893	0.0120647	0.0229038	UP
GSK3B	0.0189551	0.0133126	0.00176449	0.00338586	0.00287571	0.00101792	UP
IGFBP4	0.125078	0.0750381	0.227289	0.179884	0.134642	0.0900789	UP
IL1RN	0.0381916	0.0330433	0.00422529	0.00538602	0.00336448	0.00216813	DOWN
ILK	0.039996	0.0246238	4.91562e-05	4.1589e-05	0.00175311	0.000127625	UP
ITGA5	0.254658	0.159464	0.133922	0.0748113	0.0725323	0.0540198	UP
ITGAV	0.122617	0.0676844	0.0178014	0.00275062	0.00986545	0.00679019	UP
ITGB1	0.0801715	0.0381202	0.0683839	0.0782765	0.0604506	0.030489	UP
JAG1	0.0377068	0.0504035	0.266801	0.0766017	0.172062	0.0891081	UP
KRT14	0.230942	0.154963	0.319724	0.174968	0.111651	0.090231	DOWN
KRT19	0.1207	0.0595247	0.00459974	0.00420197	0.00314251	0.000885983	DOWN
KRT7	0.030999	0.0241645	4.84157e-05	4.43388e-05	0.00250264	0.000127625	DOWN
MAP1B	0.0302973	0.0233873	0.00228066	0.00222104	0.00212567	0.000670659	UP
MITF	0.301375	0.135378	0.610826	0.464645	0.609444	0.356943	DOWN
MMP2	0.0224802	0.0194377	0.0610302	0.0479564	0.0291991	0.026011	UP
MMP3	0.0301451	0.0194494	0.000124497	0.000204757	0.00175311	0.000127625	UP
MMP9	0.025945	0.00771634	0.000621238	0.0011972	0.00175311	0.000624375	UP
MSN	0.242513	0.110139	0.350447	0.30864	0.219156	0.141088	UP
MST1R	0.032787	0.0184492	0.000211885	0.000382184	0.00277788	0.000127625	DOWN
NODAL	0.0196105	0.0130866	0.000956288	0.00375381	0.00185937	0.000359862	UP
NOTCH1	0.048223	0.0586836	0.0499894	0.0696383	0.0611459	0.0393762	UP
NUDT13	0.0298402	0.0177886	0.00723362	0.00638933	0.0129554	0.00192561	DOWN
OCLN	0.0505049	0.026337	0.0175998	0.0125526	0.00377895	0.002141	DOWN
PDGFRB	0.0256701	0.0177443	0.010867	0.000759788	0.00175311	0.000199324	UP
PLEK2	0.0328507	0.0169152	0.000269125	0.000627654	0.00175311	0.000208182	DOWN
PPPDE2	0.126938	0.070034	0.0474746	0.0305998	0.0484878	0.0258528	DOWN
PTK2	0.0993938	0.0874822	0.121315	0.0690025	0.0774388	0.0610796	UP
PTP4A1	0.422796	0.319562	0.116554	0.111363	0.142188	0.0613568	UP
RAC1	0.385731	0.399712	0.530185	0.263415	0.251379	0.226398	UP
RGS2	0.0649122	0.0408619	0.0146127	0.0104115	0.00228646	0.00389094	DOWN
SERPINE1	0.239849	0.151571	0.0397831	0.0163048	0.0540036	0.0212479	UP
SIP1	0.0940323	0.0512691	0.0150235	0.0115428	0.00680479	0.00690329	UP
SMAD2	0.0393707	0.0382932	0.107952	0.0813174	0.0696001	0.045903	UP
SNAI1	0.00723245	0.00432855	0.000201938	0.000111008	0.00175311	0.000127625	UP
SNAI2	0.0442401	0.034503	0.0926456	0.014574	0.00286483	0.000525872	UP
SNAI3	0.052533	0.0173679	0.00741793	0.00747707	0.00373554	0.00164465	UP
SOX10	0.0284525	0.020708	0.000722324	0.0087235	0.00398437	0.00176425	UP
SPARC	0.895728	0.452922	3.64041	0.419532	1.10491	0.813304	UP
SPP1	0.470457	0.160595	0.200193	0.0682236	0.0773672	0.163312	DOWN
STAT3	0.322849	0.279826	0.279077	0.166179	0.181772	0.119432	UP
STEAP1	0.0841146	0.0422218	0.000295047	0.000601935	0.00175311	0.000478785	UP
TCF3	0.0698676	0.029537	0.0189477	0.0161098	0.00459103	0.00917654	UP
TCF4	0.0614234	0.0228901	0.624786	0.311161	0.166774	0.150427	UP
TFPI2	0.042001	0.0306458	0.000923756	0.00112636	0.0277969	0.0986822	DOWN
TGFB1	0.10554	0.0509114	0.0334179	0.0114776	0.0199233	0.0106242	UP
TGFB2	0.166589	0.093902	0.0214215	0.00250721	0.00684548	0.0121035	UP
TGFB3	0.0464965	0.0329198	0.0120152	0.00755018	0.00207391	0.00278238	UP
TIMP1	0.120138	0.052193	0.038986	0.0238629	0.0186351	0.00773527	UP
TMEFF1	0.0980164	0.0564063	0.041167	0.0668875	0.0379304	0.0307906	UP
TMEM132A	0.0389995	0.0448349	0.0111352	0.0172441	0.00858004	0.0161238	UP
TSPAN13	0.105141	0.0538914	0.0603278	0.0581235	0.0174536	0.0121736	DOWN
TWIST1	0.0535006	0.0275469	0.00809605	0.00721045	0.0031905	0.00230855	UP
VCAN	0.0699968	0.0441595	0.0417109	0.077858	0.124048	0.0727757	UP
VIM	1.49983	0.778463	2.86447	1.22203	2.21914	1.22273	UP
VPS13A	0.0997988	0.0448277	0.068474	0.0581475	0.0706565	0.0346132	UP
WNT11	0.00879135	0.00254033	0.00114328	0.00115836	0.00175311	0.000199992	UP
WNT5A	0.0599138	0.0221538	0.015324	0.00403862	0.00431258	0.00148526	UP
WNT5B	0.0522038	0.0344759	0.0358148	0.0414435	0.0144783	0.0272122	UP
ZEB1	0.028379	0.0346805	0.136392	0.100494	0.122544	0.0585305	UP
ZEB2	0.187241	0.109187	0.0958197	0.0914869	0.0706843	0.0487057	UP
